# Supplementary material for: Comprehensive analysis of fatty acid desaturase 3 in clear cell renal cell carcinoma: insights into tumor progression, immune microenvironment, and clinical outcomes
Source: Front Immunol. 2026 May 14;17:1817492. doi: 10.3389/fimmu.2026.1817492 (PMC13215938; doi:10.3389/fimmu.2026.1817492)
Supplement: Supplementary file 1 [file DataSheet1.xlsx]

## Sheet: Sheet1
gene_id	chr	start	end	strand	gene_name	EntrezID	transcript_id	GO	KEGG	KO_ENTRY	EC	TF_Family	Description	trans_type	DO	Reactome	FPKM.caki_con_1	FPKM.caki_con_2	FPKM.caki_con_3	FPKM.caki_sh_1	FPKM.caki_sh_2	FPKM.caki_sh_3	FPKM.con_786_1	FPKM.con_786_2	FPKM.con_786_3	FPKM.sh_786_1	FPKM.sh_786_2	FPKM.sh_786_3	count.caki_con_1	count.caki_con_2	count.caki_con_3	count.caki_sh_1	count.caki_sh_2	count.caki_sh_3	count.con_786_1	count.con_786_2	count.con_786_3	count.sh_786_1	count.sh_786_2	count.sh_786_3
ENSG00000000003	X	100627108	100639991	-	TSPAN6	7105	ENST00000373020;ENST00000612152;ENST00000496771	GO:0005515(protein binding);GO:0016020(membrane);GO:0039532(negative regulation of viral-induced cytoplasmic pattern recognition receptor signaling pathway);GO:0043123(positive regulation of I-kappaB kinase/NF-kappaB signaling);GO:0043124(negative regulation of I-kappaB kinase/NF-kappaB signaling);GO:0070062(extracellular exosome);GO:0070062(extracellular exosome)	NA	K17295	NA	NA	tetraspanin 6 [Source:HGNC Symbol;Acc:HGNC:11858]	protein_coding;protein_coding_CDS_not_defined	NA	NA	6.66256	6.73244	6.27306	6.9745	7.63761	7.70185	6.82351	6.58672	6.29723	7.34951	7.70335	7.86679	2124	2243	1974	1841	2401	2212	1830	1709	1815	2331	2069	2544
ENSG00000000419	chr20	50934867	50958555	-	DPM1	8813	ENST00000466152;ENST00000371582;ENST00000371588;ENST00000683048;ENST00000682366;ENST00000371584;ENST00000684193;ENST00000683466;ENST00000682713;ENST00000681979;ENST00000684708;ENST00000682754;ENST00000683010;ENST00000684628	GO:0004169(dolichyl-phosphate-mannose-protein mannosyltransferase activity);GO:0004582(dolichyl-phosphate beta-D-mannosyltransferase activity);GO:0005515(protein binding);GO:0005537(mannose binding);GO:0005634(nucleus);GO:0005783(endoplasmic reticulum);GO:0005789(endoplasmic reticulum membrane);GO:0006486(protein glycosylation);GO:0006488(dolichol-linked oligosaccharide biosynthetic process);GO:0…	00510(N-Glycan biosynthesis);00510(N-Glycan biosynthesis)	K00721	EC:2.4.1.83	NA	dolichyl-phosphate mannosyltransferase subunit 1, catalytic [Source:HGNC Symbol;Acc:HGNC:3005]	nonsense_mediated_decay;protein_coding;retained_intron	DOID:0050570(congenital_disorder_of_glycosylation_type_I);DOID:0080557(congenital_disorder_of_glycosylation_Ie)	R-HSA-162721(dolichyl phosphate + GDP-alpha-D-mannose -> dolichyl phosphate D-mannose);R-HSA-4717406(Defective DPM1 does not transfer mannose to DOLP to form DOLPman);R-HSA-4719354(Defective DPM3 does not transfer mannose to DOLP to form DOLPman);R-HSA-4719375(Defective DPM2 does not transfer mannose to DOLP to form DOLPman)	7.95872	8.44808	8.30618	8.62905	9.27475	9.01471	8.48635	7.88912	8.05421	8.35308	8.73163	8.63909	5202	5764	5354	4664	5978	5305	4664	4196	4755	5426	4805	5724
ENSG00000000457	chr1	169849631	169893952	-	SCYL3	57147,6359	ENST00000367771;ENST00000367770;ENST00000367772;ENST00000423670;ENST00000470238	GO:0000139(Golgi membrane);GO:0004672(protein kinase activity);GO:0005515(protein binding);GO:0005524(ATP binding);GO:0005737(cytoplasm);GO:0005783(endoplasmic reticulum);GO:0005794(Golgi apparatus);GO:0005829(cytosol);GO:0006468(protein phosphorylation);GO:0006954(inflammatory response);GO:0008104(protein localization);GO:0016477(cell migration);GO:0021522(spinal cord motor neuron differentiatio…	NA	K17542	NA	NA	SCY1 like pseudokinase 3 [Source:HGNC Symbol;Acc:HGNC:19285]	protein_coding;protein_coding_CDS_not_defined	NA	NA	2.46697	2.44306	2.18845	2.74754	2.79042	2.69288	2.32879	2.5368	2.62306	2.79798	2.67776	2.48748	1198	1237	1048	1103	1334	1177	949	1002	1149	1349	1095	1224
ENSG00000000460	chr1	169662007	169854080	+	FIRRM		ENST00000498289;ENST00000472795;ENST00000359326;ENST00000496973;ENST00000481744;ENST00000466580;ENST00000459772;ENST00000286031;ENST00000413811	GO:0000278(mitotic cell cycle);GO:0000775(chromosome, centromeric region);GO:0000776(kinetochore);GO:0005515(protein binding);GO:0005634(nucleus);GO:0005694(chromosome);GO:0005737(cytoplasm);GO:0005819(spindle);GO:0005856(cytoskeleton);GO:0007059(chromosome segregation);GO:0019901(protein kinase binding);GO:0030496(midbody);GO:0036297(interstrand cross-link repair);GO:0045859(regulation of protei…	NA	NA	NA	NA	FIGNL1 interacting regulator of recombination and mitosis [Source:HGNC Symbol;Acc:HGNC:25565]	protein_coding_CDS_not_defined;protein_coding;nonsense_mediated_decay	NA	R-HSA-5686410(BLM mediates dissolution of double Holliday junction);R-HSA-9851946(FIRRM binds PLK1);R-HSA-9851972(PLK1 phosphorylates FIRRM at S43);R-HSA-9853368(FIRRM binds FIGNL1);R-HSA-9853369(PLK1 phosphorylates FIRMM at S744);R-HSA-9853372(FIRRM binds PPP1CC);R-HSA-9853376(FIGNL1 binds SPIDR);R-HSA-9853385(PPP1CC dephosphorylates PLK1);R-HSA-9853389(FIGNL1 binds RAD51);R-HSA-9853878(FIGNL1 b…	4.51692	4.87988	5.18943	4.58831	3.98122	4.3123	3.90468	3.88736	3.67875	4.06293	4.09859	4.76691	1902	2145	2155	1597	1651	1633	1381	1331	1399	1701	1452	2034
ENSG00000000938	chr1	27612064	27635185	-	FGR	2268	ENST00000374005	GO:0000166(nucleotide binding);GO:0001784(phosphotyrosine residue binding);GO:0001819(positive regulation of cytokine production);GO:0002376(immune system process);GO:0002768(immune response-regulating cell surface receptor signaling pathway);GO:0002862(negative regulation of inflammatory response to antigenic stimulus);GO:0004672(protein kinase activity);GO:0004713(protein tyrosine kinase activi…	04062(Chemokine signaling pathway)	K08891	EC:2.7.10.2	NA	FGR proto-oncogene, Src family tyrosine kinase [Source:HGNC Symbol;Acc:HGNC:3697]	protein_coding	DOID:10155(intestinal_cancer);DOID:162(cancer);DOID:305(carcinoma);DOID:557(kidney_disease);DOID:9256(colorectal_cancer)	R-HSA-2029459(Sequestering and phosphorylation Fc gamma receptors in the lipid rafts);R-HSA-432129(FGR binds and phosphorylates LRP8);R-HSA-432148(Fgr may phosphorylate p38 MAPK);R-HSA-6798748(Exocytosis of secretory granule lumen proteins);R-HSA-8948034(FGR binds LDL:LRP8);R-HSA-9664261(Src phosphorylate SYK in IgG:Leishmania surface:p-FCGR3A:SYK);R-HSA-9664275(Src phosphorylates CD3 dimers in I…	0	0	0	0	0.0493233	0	0.0123281	0	0	0	0	0	0	0	0	0	12	0	3	0	0	0	0	0
ENSG00000000971	chr1	196651754	196747542	+	CFH	3075	ENST00000696018;ENST00000466229	GO:0001851(complement component C3b binding);GO:0002376(immune system process);GO:0005515(protein binding);GO:0005576(extracellular region);GO:0005615(extracellular space);GO:0006508(proteolysis);GO:0006956(complement activation);GO:0006957(complement activation, alternative pathway);GO:0008201(heparin binding);GO:0030449(regulation of complement activation);GO:0030451(regulation of complement ac…	04610(Complement and coagulation cascades);05150(Staphylococcus aureus infection);05150(Staphylococcus aureus infection)	K04004	NA	NA	complement factor H [Source:HGNC Symbol;Acc:HGNC:4883]	protein_coding_CDS_not_defined;retained_intron	DOID:0060746(basal_laminar_drusen);DOID:0080162(lupus_nephritis);DOID:0080301(atypical_hemolytic-uremic_syndrome);DOID:0080600(COVID-19);DOID:0110017(age_related_macular_degeneration_4);DOID:10591(pre-eclampsia);DOID:10603(glucose_intolerance);DOID:10652(Alzheimer's_disease);DOID:1074(kidney_failure);DOID:10763(hypertension);DOID:10871(age_related_macular_degeneration);DOID:10873(Kuhnt-Junius_deg…	R-HSA-1006169(Factor H binds host cell surface markers);R-HSA-976743(Factor I inactivates plasma Factor H-bound C3b);R-HSA-976768(Factor H binds to C3b);R-HSA-976810(Complement factor I binds to extracellular Factor H:C3b);R-HSA-977359(Complement factor I binds to membrane-associated Factor H:C3b);R-HSA-977363(Factor H binds to C3bBb);R-HSA-977371(Factor I inactivates Factor H-boundC3b);R-HSA-977…	0	0	0.00653621	0.00774867	0.00507971	0.0143219	0	0	0.00665549	0	0.00949812	0	0	0	7	7	6	14	0	0	7	0	10	0
ENSG00000001036	chr6	143494812	143511720	-	FUCA2	2519	ENST00000002165;ENST00000451668;ENST00000367585	GO:0004560(alpha-L-fucosidase activity);GO:0005515(protein binding);GO:0005576(extracellular region);GO:0005615(extracellular space);GO:0005764(lysosome);GO:0005788(endoplasmic reticulum lumen);GO:0005975(carbohydrate metabolic process);GO:0006004(fucose metabolic process);GO:0008152(metabolic process);GO:0009617(response to bacterium);GO:0015928(fucosidase activity);GO:0016139(glycoside cataboli…	00511(Other glycan degradation);04142(Lysosome);04142(Lysosome)	K01206	EC:3.2.1.51	NA	alpha-L-fucosidase 2 [Source:HGNC Symbol;Acc:HGNC:4008]	protein_coding;protein_coding_CDS_not_defined	NA	R-HSA-6798751(Exocytosis of azurophil granule lumen proteins);R-HSA-8952289(FAM20C phosphorylates FAM20C substrates)	25.7339	25.2895	24.4419	25.9839	25.4494	26.7585	22.5107	23.1573	23.0173	27.6929	28.0768	28.832	5111	5246	4788	4269	4985	4785	3760	3743	4131	5469	4694	5806
ENSG00000001084	chr6	53497341	53616970	-	GCLC	2729	ENST00000509541;ENST00000650454;ENST00000616923;ENST00000515580;ENST00000643939;ENST00000513939;ENST00000510837;ENST00000504353;ENST00000514373;ENST00000504525;ENST00000514004;ENST00000505294;ENST00000514933	GO:0000166(nucleotide binding);GO:0000287(magnesium ion binding);GO:0003824(catalytic activity);GO:0004357(glutamate-cysteine ligase activity);GO:0005515(protein binding);GO:0005524(ATP binding);GO:0005739(mitochondrion);GO:0005829(cytosol);GO:0006534(cysteine metabolic process);GO:0006536(glutamate metabolic process);GO:0006749(glutathione metabolic process);GO:0006750(glutathione biosynthetic p…	00270(Cysteine and methionine metabolism);00480(Glutathione metabolism);04216(Ferroptosis);04216(Ferroptosis)	K11204	EC:6.3.2.2	NA	glutamate-cysteine ligase catalytic subunit [Source:HGNC Symbol;Acc:HGNC:4311]	protein_coding;retained_intron;nonsense_mediated_decay;protein_coding_CDS_not_defined	DOID:0111681(glutamate-cysteine_ligase_deficiency);DOID:10763(hypertension);DOID:1485(cystic_fibrosis);DOID:162(cancer);DOID:3083(chronic_obstructive_pulmonary_disease);DOID:409(liver_disease);DOID:5082(liver_cirrhosis);DOID:5419(schizophrenia);DOID:583(hemolytic_anemia);DOID:5844(myocardial_infarction);DOID:769(neuroblastoma);DOID:83(cataract);DOID:9256(colorectal_cancer);DOID:9415(allergic_asth…	R-HSA-174367(GCL ligates L-Glu to L-Cys);R-HSA-5602892(Defective GCLC does not ligate L-Glu to L-Cys);R-HSA-9760099(AcK-NFE2L2 binds the GCLC gene);R-HSA-9760122(AcK-NFE2L2-dependent GCLC gene expression)	5.30706	5.40523	5.26952	4.8977	4.9119	4.84514	4.79655	4.53028	5.07176	4.87216	5.01159	5.17929	3224	3428	3157	2461	2941	2650	2452	2240	2785	2941	2562	3190
ENSG00000001167	chr6	41072974	41102403	+	NFYA	4800	ENST00000341376;ENST00000353205	GO:0000785(chromatin);GO:0000976(transcription cis-regulatory region binding);GO:0000978(RNA polymerase II cis-regulatory region sequence-specific DNA binding);GO:0000981(DNA-binding transcription factor activity, RNA polymerase II-specific);GO:0003677(DNA binding);GO:0003700(DNA-binding transcription factor activity);GO:0005515(protein binding);GO:0005634(nucleus);GO:0005654(nucleoplasm);GO:0006…	04612(Antigen processing and presentation);05017(Spinocerebellar ataxia);05152(Tuberculosis);05152(Tuberculosis)	K08064	NA	NF-YA	nuclear transcription factor Y subunit alpha [Source:HGNC Symbol;Acc:HGNC:7804]	protein_coding	DOID:162(cancer);DOID:1749(squamous_cell_carcinoma);DOID:5520(head_and_neck_squamous_cell_carcinoma);DOID:5683(hereditary_breast_ovarian_cancer_syndrome)	R-HSA-1655823(Expression of Isopentenyl-diphosphate Delta-isomerase 1 (IDI1));R-HSA-1655824(Expression of Farnesyl Diphosphate Synthase (FDPS));R-HSA-1655826(Expression of 3-Hydroxy-3-methylglutaryl-coenzyme A Reductase (HMGCR));R-HSA-1655827(Expression of 7-Dehydrocholesterol Reductase (DHCR7));R-HSA-1655832(Expression of Geranylgeranyl Pyrophosphate Synthase (GGPS1));R-HSA-1655833(Expression of…	6.76275	7.0818	7.05874	6.03711	6.59513	6.21974	7.35594	7.20956	7.61141	7.16679	7.27726	6.78304	2956	3232	3043	2183	2842	2448	2704	2564	3005	3114	2677	3006
ENSG00000001460	chr1	24356999	24416934	-	STPG1	90529	ENST00000337248;ENST00000374409;ENST00000003583;ENST00000468303;ENST00000497384;ENST00000438866;ENST00000435187;ENST00000483261;ENST00000498488;ENST00000483528;ENST00000475760	GO:0003674(molecular_function);GO:0005634(nucleus);GO:0005737(cytoplasm);GO:0005739(mitochondrion);GO:0006915(apoptotic process);GO:0043065(positive regulation of apoptotic process);GO:1901537(positive regulation of DNA demethylation);GO:1902110(positive regulation of mitochondrial membrane permeability involved in apoptotic process);GO:1902110(positive regulation of mitochondrial membrane permea…	NA	NA	NA	NA	sperm tail PG-rich repeat containing 1 [Source:HGNC Symbol;Acc:HGNC:28070]	protein_coding;protein_coding_CDS_not_defined	NA	NA	1.86432	1.83122	1.80937	2.20622	2.05534	1.93317	1.97625	1.95318	1.91956	1.86052	2.03305	1.98323	1120	1149	1073	1100	1218	1048	1000	957	1042	1112	1029	1209
ENSG00000001461	chr1	24415802	24472976	+	NIPAL3	57185	ENST00000374399;ENST00000003912;ENST00000488155;ENST00000358028;ENST00000339255;ENST00000475663;ENST00000432012	GO:0005515(protein binding);GO:0015095(magnesium ion transmembrane transporter activity);GO:0015693(magnesium ion transport);GO:0016020(membrane);GO:1903830(magnesium ion transmembrane transport);GO:1903830(magnesium ion transmembrane transport)	NA	K22733	NA	NA	NIPA like domain containing 3 [Source:HGNC Symbol;Acc:HGNC:25233]	protein_coding;protein_coding_CDS_not_defined	NA	R-HSA-5336453(NIPAs transport Mg2+ from extracellular region to cytosol)	2.70954	2.73252	2.73629	2.27458	2.16138	2.09422	2.46747	2.66927	2.5254	2.06193	2.13116	2.05023	1795	1890	1789	1247	1411	1249	1374	1438	1511	1359	1190	1378
ENSG00000001497	X	65438549	65534800	-	LAS1L	81887	ENST00000677056;ENST00000374807;ENST00000677834;ENST00000374811;ENST00000484069;ENST00000677986;ENST00000678848;ENST00000679116;ENST00000677154;ENST00000678547;ENST00000678956;ENST00000679277;ENST00000679261;ENST00000679056;ENST00000678173;ENST00000469091;ENST00000676986;ENST00000678823;ENST00000678570;ENST00000678602	GO:0000460(maturation of 5.8S rRNA);GO:0000470(maturation of LSU-rRNA);GO:0003723(RNA binding);GO:0004519(endonuclease activity);GO:0005515(protein binding);GO:0005634(nucleus);GO:0005654(nucleoplasm);GO:0005730(nucleolus);GO:0005737(cytoplasm);GO:0006364(rRNA processing);GO:0016020(membrane);GO:0016787(hydrolase activity);GO:0030687(preribosome, large subunit precursor);GO:0071339(MLL1 complex);…	NA	K16912	NA	NA	LAS1 like ribosome biogenesis factor [Source:HGNC Symbol;Acc:HGNC:25726]	nonsense_mediated_decay;protein_coding;retained_intron	DOID:0060814(Wilson-Turner_syndrome)	R-HSA-6791218(12S pre-rRNA is nucleolytically processed to yield 5.8S rRNA);R-HSA-6791219(32S pre-rRNA is nucleolytically processed at site 4 (4a) to yield 12S pre-rRNA and 28S rRNA)	8.46675	8.41965	8.8641	8.3719	8.85486	8.39062	8.36804	8.39395	8.21856	7.94284	8.37167	8.25373	7486	7778	7733	6123	7720	6682	6228	6040	6570	6983	6237	7400
ENSG00000001561	chr6	46129989	46146688	+	ENPP4	22875	ENST00000321037	GO:0005515(protein binding);GO:0005886(plasma membrane);GO:0007596(blood coagulation);GO:0007599(hemostasis);GO:0016020(membrane);GO:0016787(hydrolase activity);GO:0030194(positive regulation of blood coagulation);GO:0046130(purine ribonucleoside catabolic process);GO:0046872(metal ion binding);GO:0047710(bis(5'-adenosyl)-triphosphatase activity);GO:0070062(extracellular exosome);GO:0101003(ficol…	00230(Purine metabolism)	K18424	EC:3.6.1.29	NA	ectonucleotide pyrophosphatase/phosphodiesterase 4 [Source:HGNC Symbol;Acc:HGNC:3359]	protein_coding	NA	R-HSA-6800426(Exocytosis of ficolin-rich granule membrane proteins)	6.79984	7.31235	7.51994	6.05367	6.42874	6.24226	6.70221	6.49714	7.0484	5.77476	6.9997	6.05204	2222	2496	2424	1637	2072	1837	1842	1728	2081	1876	1926	2006
ENSG00000001617	chr3	50155045	50189075	+	SEMA3F	6405	ENST00000414301;ENST00000450338;ENST00000002829;ENST00000426511;ENST00000420831;ENST00000493743;ENST00000470737	GO:0001755(neural crest cell migration);GO:0005102(signaling receptor binding);GO:0005515(protein binding);GO:0005576(extracellular region);GO:0005615(extracellular space);GO:0007165(signal transduction);GO:0007411(axon guidance);GO:0021612(facial nerve structural organization);GO:0021637(trigeminal nerve structural organization);GO:0021675(nerve development);GO:0021785(branchiomotor neuron axon …	04360(Axon guidance);04360(Axon guidance)	K06840	NA	NA	semaphorin 3F [Source:HGNC Symbol;Acc:HGNC:10728]	protein_coding;retained_intron	DOID:1059(intellectual_disability);DOID:162(cancer);DOID:3683(lung_benign_neoplasm)	NA	3.50749	2.81519	2.96672	2.16248	1.98455	2.39089	4.26124	3.8185	4.12697	2.45152	2.23805	2.42077	1194	1002	996	609	669	734	1220	1060	1268	830	643	838
ENSG00000001626	chr7	117287120	117715948	+	CFTR	1080	ENST00000673785;ENST00000446805;ENST00000685018;ENST00000699606	GO:0000166(nucleotide binding);GO:0005254(chloride channel activity);GO:0005260(intracellularly ATP-gated chloride channel activity);GO:0005515(protein binding);GO:0005524(ATP binding);GO:0005634(nucleus);GO:0005737(cytoplasm);GO:0005765(lysosomal membrane);GO:0005768(endosome);GO:0005769(early endosome);GO:0005783(endoplasmic reticulum);GO:0005789(endoplasmic reticulum membrane);GO:0005829(cytos…	02010(ABC transporters);04024(cAMP signaling pathway);04152(AMPK signaling pathway);04530(Tight junction);04971(Gastric acid secretion);04972(Pancreatic secretion);04976(Bile secretion);05110(Vibrio cholerae infection);05110(Vibrio cholerae infection)	K05031	EC:5.6.1.6	NA	CF transmembrane conductance regulator [Source:HGNC Symbol;Acc:HGNC:1884]	protein_coding;nonsense_mediated_decay;retained_intron	DOID:0050127(sinusitis);DOID:0060643(primary_sclerosing_cholangitis);DOID:0080526(bronchiectasis_1);DOID:0110861(autosomal_recessive_polycystic_kidney_disease);DOID:0111862(congenital_bilateral_absence_of_vas_deferens);DOID:0111864(autosomal_recessive_congenital_bilateral_absence_of_vas_deferens);DOID:10211(cholelithiasis);DOID:10591(pre-eclampsia);DOID:10652(Alzheimer's_disease);DOID:10808(gastr…	R-HSA-1454916(The ABCC family mediates organic anion transport);R-HSA-383190(HCO3- transport through ion channel);R-HSA-5627071(RHOQ positively regulates trafficking of GOPC:CFTR to the plasma membrane);R-HSA-5627072(RHOQ binds GOPC:CFTR);R-HSA-5627275(GOPC promotes translocation of CFTR to lysosomes);R-HSA-5678822(Defective CFTR does not transport Cl- from cytosol to extracellular region);R-HSA-…	0	0.00323599	0	0	0	0.00375393	0	0.00382123	0.00374064	0	0	0	0	4	0	0	0	4	0	5	5	0	0	0
ENSG00000001629	chr7	92245974	92401383	+	ANKIB1	54467	ENST00000265742;ENST00000439883;ENST00000486698;ENST00000413588;ENST00000422095;ENST00000465883	GO:0000151(ubiquitin ligase complex);GO:0000209(protein polyubiquitination);GO:0004842(ubiquitin-protein transferase activity);GO:0005515(protein binding);GO:0005737(cytoplasm);GO:0006511(ubiquitin-dependent protein catabolic process);GO:0008270(zinc ion binding);GO:0016567(protein ubiquitination);GO:0016740(transferase activity);GO:0031624(ubiquitin conjugating enzyme binding);GO:0032436(positiv…	NA	K11967	EC:2.3.2.31	NA	ankyrin repeat and IBR domain containing 1 [Source:HGNC Symbol;Acc:HGNC:22215]	protein_coding;nonsense_mediated_decay;protein_coding_CDS_not_defined;retained_intron	NA	NA	12.1254	12.5433	11.6606	13.3248	13.2218	12.0793	11.7561	12.5159	12.624	12.3354	13.0722	12.8553	6307	6812	5982	5732	6782	5658	5142	5296	5934	6378	5724	6780
ENSG00000001630	chr7	92084987	92134503	-	CYP51A1	1595	ENST00000691309;ENST00000003100;ENST00000450723;ENST00000482924	GO:0004497(monooxygenase activity);GO:0005506(iron ion binding);GO:0005783(endoplasmic reticulum);GO:0005789(endoplasmic reticulum membrane);GO:0006629(lipid metabolic process);GO:0006694(steroid biosynthetic process);GO:0006695(cholesterol biosynthetic process);GO:0008202(steroid metabolic process);GO:0008203(cholesterol metabolic process);GO:0008398(sterol 14-demethylase activity);GO:0016020(me…	00100(Steroid biosynthesis);00100(Steroid biosynthesis)	K05917	EC:1.14.14.154,1.14.15.36	NA	cytochrome P450 family 51 subfamily A member 1 [Source:HGNC Symbol;Acc:HGNC:2649]	protein_coding;retained_intron	DOID:10283(prostate_cancer);DOID:10652(Alzheimer's_disease);DOID:9351(diabetes_mellitus)	R-HSA-1655847(Expression of Lanosterol Demethylase (CYP51A1));R-HSA-194678(CYP51A1 demethylates LNSOL);R-HSA-2426163(SREBP1A,2 binds the CYP51A1 promoter);R-HSA-9621404(CYP51A1 gene expression);R-HSA-9621406(EGR2 and SREBF2 dimer bind CYP51A1 gene)	45.1292	46.3633	45.8266	36.713	37.1187	37.9713	41.613	41.2546	40.8887	38.2605	38.9782	37.5071	13246	14212	13268	8916	10743	10035	10271	9853	10845	11164	9633	11164
ENSG00000001631	chr7	92197498	92246113	-	KRIT1	889	ENST00000688180;ENST00000394507;ENST00000692807;ENST00000394505;ENST00000340022;ENST00000475770;ENST00000686149;ENST00000689082;ENST00000687135;ENST00000690292;ENST00000688404;ENST00000688314;ENST00000689556;ENST00000686785;ENST00000688781;ENST00000690904;ENST00000425073;ENST00000686043;ENST00000690720;ENST00000690751;ENST00000690908;ENST00000691827;ENST00000692157;ENST00000692690;ENST00000686527…	GO:0001525(angiogenesis);GO:0001937(negative regulation of endothelial cell proliferation);GO:0003158(endothelium development);GO:0005515(protein binding);GO:0005546(phosphatidylinositol-4,5-bisphosphate binding);GO:0005615(extracellular space);GO:0005737(cytoplasm);GO:0005856(cytoskeleton);GO:0005886(plasma membrane);GO:0005911(cell-cell junction);GO:0007264(small GTPase mediated signal transduc…	04015(Rap1 signaling pathway);04520(Adherens junction);04520(Adherens junction)	K17705	NA	NA	KRIT1 ankyrin repeat containing [Source:HGNC Symbol;Acc:HGNC:1573]	retained_intron;protein_coding;nonsense_mediated_decay;protein_coding_CDS_not_defined	DOID:0060669(cerebral_cavernous_malformation);DOID:0080491(cerebral_cavernous_malformation_1);DOID:483(cavernous_hemangioma)	NA	2.81972	2.79947	2.68869	2.60174	2.98811	2.82777	2.6721	2.68782	2.65045	2.69033	2.78005	2.73474	4206	4357	3956	3210	4392	3793	3353	3263	3571	3992	3491	4135
ENSG00000002016	chr12	911736	949694	-	RAD52	5893	ENST00000358495;ENST00000228345;ENST00000468231;ENST00000481052;ENST00000430095;ENST00000488642;ENST00000535376;ENST00000542297;ENST00000543912;ENST00000461568;ENST00000463750;ENST00000536177;ENST00000542584;ENST00000545564;ENST00000545967;ENST00000542785;ENST00000397230;ENST00000544742;ENST00000541619	GO:0000724(double-strand break repair via homologous recombination);GO:0000730(DNA recombinase assembly);GO:0003677(DNA binding);GO:0003697(single-stranded DNA binding);GO:0005515(protein binding);GO:0005634(nucleus);GO:0005654(nucleoplasm);GO:0006281(DNA repair);GO:0006302(double-strand break repair);GO:0006310(DNA recombination);GO:0006312(mitotic recombination);GO:0006974(cellular response to …	03440(Homologous recombination);03440(Homologous recombination)	K10873	NA	NA	RAD52 homolog, DNA repair protein [Source:HGNC Symbol;Acc:HGNC:9824]	protein_coding;retained_intron;nonsense_mediated_decay;protein_coding_CDS_not_defined	DOID:0050742(nicotine_dependence);DOID:0050904(salivary_gland_carcinoma);DOID:1036(chronic_leukemia);DOID:1040(chronic_lymphocytic_leukemia);DOID:1324(lung_cancer);DOID:162(cancer);DOID:219(colon_cancer);DOID:3907(lung_squamous_cell_carcinoma);DOID:3908(lung_non-small_cell_carcinoma);DOID:4001(ovarian_carcinoma);DOID:4531(mucoepidermoid_carcinoma);DOID:5409(lung_small_cell_carcinoma);DOID:5683(he…	R-HSA-4568863(SUMOylation of RAD52 with SUMO1);R-HSA-5686587(ABL1 phosphorylates RAD52);R-HSA-5686642(RAD52 promotes single strand annealing at resected DNA DSBs);R-HSA-5686657(ERCC1:XPF cleaves flaps generated by SSA);R-HSA-5687640(POLQ extends annealed 3'-ssDNA overhangs in MMEJ);R-HSA-5693564(Association of RAD51 with RAD52:DNA double-strand break ends);R-HSA-5693580(Association of RAD52 with …	4.68467	4.70959	4.99811	5.29453	4.30862	4.78537	5.34355	5.56938	5.19173	4.55158	5.23193	5.39624	1490	1566	1570	1393	1353	1373	1432	1445	1493	1442	1403	1742
ENSG00000002079	chr7	99238829	99306809	+	MYH16	84176	ENST00000439784	NA	NA	NA	NA	NA	myosin heavy chain 16 (pseudogene) [Source:HGNC Symbol;Acc:HGNC:31038]	transcribed_unitary_pseudogene	NA	NA	0.448953	0.354908	0.300932	0.464468	0.322051	0.178811	0.428604	0.441825	0.374331	0.169904	0.154006	0.264141	185	153	122	158	131	67	148	148	139	70	54	110
ENSG00000002330	chr11	64269830	64284665	-	BAD	572	ENST00000394532;ENST00000309032;ENST00000544785;ENST00000394531;ENST00000493798;ENST00000492141;ENST00000544271	GO:0001836(release of cytochrome c from mitochondria);GO:0005515(protein binding);GO:0005543(phospholipid binding);GO:0005737(cytoplasm);GO:0005739(mitochondrion);GO:0005741(mitochondrial outer membrane);GO:0005829(cytosol);GO:0006007(glucose catabolic process);GO:0006915(apoptotic process);GO:0006919(activation of cysteine-type endopeptidase activity involved in apoptotic process);GO:0008289(lip…	04012(ErbB signaling pathway);04014(Ras signaling pathway);04022(cGMP-PKG signaling pathway);04024(cAMP signaling pathway);04062(Chemokine signaling pathway);04140(Autophagy - animal);04151(PI3K-Akt signaling pathway);04210(Apoptosis);04370(VEGF signaling pathway);04510(Focal adhesion);04722(Neurotrophin signaling pathway);04910(Insulin signaling pathway);04919(Thyroid hormone signaling pathway);…	K02158	NA	NA	BCL2 associated agonist of cell death [Source:HGNC Symbol;Acc:HGNC:936]	protein_coding;retained_intron	DOID:0080855(Parkinsonism);DOID:10283(prostate_cancer);DOID:10286(prostate_carcinoma);DOID:10534(stomach_cancer);DOID:10652(Alzheimer's_disease);DOID:10763(hypertension);DOID:10808(gastric_ulcer);DOID:11132(prostatic_hypertrophy);DOID:11832(visual_epilepsy);DOID:1380(endometrial_cancer);DOID:1459(hypothyroidism);DOID:1612(breast_cancer);DOID:162(cancer);DOID:1686(glaucoma);DOID:1749(squamous_cell…	R-HSA-139897(BAD displaces tBID from BCL-2 sequestration);R-HSA-139899(Sequestration of BAD protein by 14-3-3);R-HSA-139905(Translocation of activated BAD protein to mitochondria);R-HSA-139906(Activation of BAD by calcineurin);R-HSA-198347(AKT phosphorylates BAD);R-HSA-205075(JNK phosphorylates BIM, BAD and other targets);R-HSA-2399941(AKT1 E17K mutant phosphorylates BAD);R-HSA-508162(BH3 only pr…	19.5285	18.9768	18.9973	16.9825	16.6123	17.3697	15.7809	14.8456	15.2316	16.623	16.5112	14.9268	2350	2386	2255	1691	1971	1883	1598	1455	1656	1989	1673	1822
ENSG00000002549	chr4	17577198	17607970	+	LAP3	51056,7852	ENST00000226299;ENST00000618908;ENST00000508497;ENST00000512397;ENST00000606142;ENST00000509583;ENST00000508014;ENST00000504614;ENST00000503467	GO:0004177(aminopeptidase activity);GO:0004180(carboxypeptidase activity);GO:0005515(protein binding);GO:0005634(nucleus);GO:0005737(cytoplasm);GO:0005925(focal adhesion);GO:0006508(proteolysis);GO:0008233(peptidase activity);GO:0008235(metalloexopeptidase activity);GO:0016787(hydrolase activity);GO:0019538(protein metabolic process);GO:0030145(manganese ion binding);GO:0046872(metal ion binding)…	00330(Arginine and proline metabolism);00480(Glutathione metabolism);00480(Glutathione metabolism)	K11142	EC:3.4.11.1,3.4.11.5	NA	leucine aminopeptidase 3 [Source:HGNC Symbol;Acc:HGNC:18449]	protein_coding;retained_intron;protein_coding_CDS_not_defined	NA	NA	15.7841	15.0801	14.9084	14.9866	15.7095	15.1889	16.2254	14.2463	15.1441	14.6662	14.6949	14.7452	4201	4190	3914	3300	4125	3640	3631	3086	3641	3880	3293	3980
ENSG00000002586	X	2691187	2741309	+	CD99	4267	ENST00000611428;ENST00000381187;ENST00000647297;ENST00000645950;ENST00000381192;ENST00000482405;ENST00000624481;ENST00000646103;ENST00000381180;ENST00000449611;ENST00000482293;ENST00000497752;ENST00000381177	GO:0005515(protein binding);GO:0005737(cytoplasm);GO:0005886(plasma membrane);GO:0005925(focal adhesion);GO:0007155(cell adhesion);GO:0016020(membrane);GO:0034109(homotypic cell-cell adhesion);GO:0072683(T cell extravasation);GO:2000391(positive regulation of neutrophil extravasation);GO:2000391(positive regulation of neutrophil extravasation)	04514(Cell adhesion molecules);04670(Leukocyte transendothelial migration);04670(Leukocyte transendothelial migration)	K06520	NA	NA	CD99 molecule (Xg blood group) [Source:HGNC Symbol;Acc:HGNC:7082]	protein_coding;retained_intron;protein_coding_CDS_not_defined;nonsense_mediated_decay	NA	R-HSA-8862084(PILRA,PILRB bind CD99);R-HSA-8867097(CD99 binds CD99L2)	2.18522	3.14938	3.25355	3.92951	2.09804	2.47697	3.49302	8.1053	3.10044	6.11133	8.62439	4.67332	750	1128	1100	1115	710	765	1008	2260	962	2081	2488	1623
ENSG00000002587	chr4	11393150	11428894	-	HS3ST1	9957	ENST00000002596	GO:0005794(Golgi apparatus);GO:0005796(Golgi lumen);GO:0006024(glycosaminoglycan biosynthetic process);GO:0008146(sulfotransferase activity);GO:0008467([heparan sulfate]-glucosamine 3-sulfotransferase 1 activity);GO:0015012(heparan sulfate proteoglycan biosynthetic process);GO:0015015(heparan sulfate proteoglycan biosynthetic process, enzymatic modification);GO:0016740(transferase activity)	00534(Glycosaminoglycan biosynthesis - heparan sulfate / heparin)	K01024	EC:2.8.2.23	NA	heparan sulfate-glucosamine 3-sulfotransferase 1 [Source:HGNC Symbol;Acc:HGNC:5194]	protein_coding	NA	R-HSA-2076383(HS3ST1 sulfates GlcN at C3 in heparan sulfate)	0.0361688	0.0364106	0.0125057	0.009243	0.0424679	0.0453502	0.0444363	0.0149094	0.0781109	0.0432768	0.0544892	0.0280487	19	20	7	4	22	22	20	7	37	23	25	15
ENSG00000002726	chr7	150824627	150861504	+	AOC1	26	ENST00000493429	GO:0005507(copper ion binding);GO:0005509(calcium ion binding);GO:0005515(protein binding);GO:0005576(extracellular region);GO:0005615(extracellular space);GO:0005777(peroxisome);GO:0005886(plasma membrane);GO:0005923(bicellular tight junction);GO:0008131(primary amine oxidase activity);GO:0008201(heparin binding);GO:0008270(zinc ion binding);GO:0009308(amine metabolic process);GO:0009445(putresc…	00330(Arginine and proline metabolism);00340(Histidine metabolism);00380(Tryptophan metabolism)	K11182	EC:1.4.3.22	NA	amine oxidase copper containing 1 [Source:HGNC Symbol;Acc:HGNC:80]	protein_coding	DOID:1205(allergic_disease)	R-HSA-5696131(AOC1 deaminates Hist);R-HSA-6798749(Exocytosis of specific granule lumen proteins)	0.0300334	0	0	0.0147633	0	0	0	0.0365386	0.0135171	0	0.0178346	0.0140172	9	0	0	4	0	0	0	8	4	0	5	4
ENSG00000002745	chr7	121325367	121341104	+	WNT16	51384	ENST00000361301;ENST00000222462	GO:0003408(optic cup formation involved in camera-type eye development);GO:0005102(signaling receptor binding);GO:0005109(frizzled binding);GO:0005125(cytokine activity);GO:0005576(extracellular region);GO:0005615(extracellular space);GO:0005737(cytoplasm);GO:0007275(multicellular organism development);GO:0010628(positive regulation of gene expression);GO:0016055(Wnt signaling pathway);GO:0030182…	04150(mTOR signaling pathway);04310(Wnt signaling pathway);04390(Hippo signaling pathway);04550(Signaling pathways regulating pluripotency of stem cells);04916(Melanogenesis);04934(Cushing syndrome);05010(Alzheimer disease);05022(Pathways of neurodegeneration - multiple diseases);05165(Human papillomavirus infection);05200(Pathways in cancer);05202(Transcriptional misregulation in cancer);05205(P…	K01558	NA	NA	Wnt family member 16 [Source:HGNC Symbol;Acc:HGNC:16267]	protein_coding	DOID:1036(chronic_leukemia);DOID:1240(leukemia)	R-HSA-201708(Frizzled receptors bind Wnts);R-HSA-3238691(N-linked glycosylation of WNTs);R-HSA-3238694(PORCN palmitoleoylates N-glycosyl WNTs);R-HSA-3247837(WNT ligands traffic to the Golgi);R-HSA-3247840(WLS binds WNT ligands in the Golgi);R-HSA-3247843(secretion of WNT ligands);R-HSA-3247844(WNT ligands traffic to the plasma membrane);R-HSA-3781941(WNTs are secreted in exosomes);R-HSA-3781943(W…	0.0420357	0.023514	0.0706299	0.0420388	0.0149548	0.0157983	0.062141	0.017766	0	0.0341646	0	0.0296557	10	6	16	9	4	4	13	4	0	8	0	7
ENSG00000002746	chr7	43112629	43566001	+	HECW1	23072	ENST00000453890;ENST00000395891;ENST00000471527;ENST00000493057;ENST00000464944	GO:0004842(ubiquitin-protein transferase activity);GO:0005515(protein binding);GO:0005737(cytoplasm);GO:0005829(cytosol);GO:0016567(protein ubiquitination);GO:0016740(transferase activity);GO:0048814(regulation of dendrite morphogenesis);GO:0061630(ubiquitin protein ligase activity);GO:0090090(negative regulation of canonical Wnt signaling pathway);GO:0090090(negative regulation of canonical Wnt …	NA	K12167	EC:2.3.2.26	NA	HECT, C2 and WW domain containing E3 ubiquitin protein ligase 1 [Source:HGNC Symbol;Acc:HGNC:22195]	protein_coding;protein_coding_CDS_not_defined	NA	R-HSA-4641155(DVL1 is bound by the HECT ubiquitin ligase HECW1);R-HSA-4641159(DVL1 is ubiquitinated by HECW1);R-HSA-4641260(Ubiquitinated DVL1 is degraded by the proteasome)	0.0159117	0.00606734	0.00355666	0.00964973	0.0203001	0.00273886	0.00645266	0.00752036	0.00361222	0.0200808	0	0.0112378	16	7	4	8	21	3	6	7	4	22	0	12
ENSG00000002822	chr7	1815793	2233243	-	MAD1L1	8379	ENST00000481633;ENST00000402746;ENST00000399654;ENST00000406869;ENST00000468372;ENST00000496548;ENST00000265854;ENST00000477172;ENST00000450235;ENST00000437877;ENST00000438959;ENST00000444373;ENST00000421113;ENST00000483165;ENST00000491858;ENST00000464742;ENST00000459731;ENST00000486340;ENST00000445959;ENST00000429625;ENST00000455998;ENST00000429779	GO:0000775(chromosome, centromeric region);GO:0000776(kinetochore);GO:0000922(spindle pole);GO:0005515(protein binding);GO:0005634(nucleus);GO:0005635(nuclear envelope);GO:0005694(chromosome);GO:0005737(cytoplasm);GO:0005813(centrosome);GO:0005819(spindle);GO:0005829(cytosol);GO:0005856(cytoskeleton);GO:0007049(cell cycle);GO:0007094(mitotic spindle assembly checkpoint signaling);GO:0042130(negat…	04110(Cell cycle);04114(Oocyte meiosis);04914(Progesterone-mediated oocyte maturation);05166(Human T-cell leukemia virus 1 infection);05203(Viral carcinogenesis);05203(Viral carcinogenesis)	K06679	NA	NA	mitotic arrest deficient 1 like 1 [Source:HGNC Symbol;Acc:HGNC:6762]	protein_coding_CDS_not_defined;protein_coding;retained_intron	DOID:0060058(lymphoma);DOID:10283(prostate_cancer);DOID:10907(microcephaly);DOID:162(cancer);DOID:4450(renal_cell_carcinoma);DOID:684(hepatocellular_carcinoma)	R-HSA-141409(Mad1 binds kinetochore);R-HSA-141422(MAD2 converted to an inhibitory state via interaction with Mad1);R-HSA-141431(MAD2 associates with the Mad1 kinetochore complex);R-HSA-141439(Release of activated MAD2 from kinetochores);R-HSA-1638803(Phosphorylation of cohesin by PLK1 at centromeres);R-HSA-1638821(PP2A-B56 dephosphorylates centromeric cohesin);R-HSA-2467809(ESPL1 (Separase) cleav…	3.86636	3.71048	4.26582	3.86615	3.55143	3.89074	3.84524	4.12795	3.78558	3.7079	4.08715	3.90617	1899	1902	2063	1569	1718	1717	1586	1647	1680	1809	1688	1942
ENSG00000002834	chr17	38869859	38921769	+	LASP1	3927	ENST00000433206;ENST00000585841;ENST00000318008;ENST00000584106;ENST00000443937;ENST00000419929;ENST00000581485;ENST00000579123	GO:0003779(actin binding);GO:0005515(protein binding);GO:0005737(cytoplasm);GO:0005856(cytoskeleton);GO:0005925(focal adhesion);GO:0005938(cell cortex);GO:0006811(ion transport);GO:0015075(ion transmembrane transporter activity);GO:0030864(cortical actin cytoskeleton);GO:0034220(ion transmembrane transport);GO:0045296(cadherin binding);GO:0046872(metal ion binding);GO:0051015(actin filament bindi…	NA	K24420	NA	NA	LIM and SH3 protein 1 [Source:HGNC Symbol;Acc:HGNC:6513]	protein_coding;nonsense_mediated_decay;retained_intron	DOID:162(cancer);DOID:3459(breast_carcinoma)	NA	58.8656	62.6761	62.8964	43.5017	43.1012	42.3124	54.2999	53.4022	54.3626	45.8575	46.8139	47.2013	29247	32525	30826	17882	21117	18929	22686	21592	24406	22653	19584	23786
ENSG00000002919	chr17	48103357	48123601	+	SNX11	29916	ENST00000578861;ENST00000580219;ENST00000393405;ENST00000580875;ENST00000581705;ENST00000583320;ENST00000359238;ENST00000582104;ENST00000584335;ENST00000582481;ENST00000577310	GO:0005515(protein binding);GO:0005768(endosome);GO:0006886(intracellular protein transport);GO:0008289(lipid binding);GO:0015031(protein transport);GO:0016020(membrane);GO:0016050(vesicle organization);GO:0035091(phosphatidylinositol binding);GO:1901981(phosphatidylinositol phosphate binding);GO:1901981(phosphatidylinositol phosphate binding)	NA	K17924	NA	NA	sorting nexin 11 [Source:HGNC Symbol;Acc:HGNC:14975]	protein_coding_CDS_not_defined;protein_coding;retained_intron;nonsense_mediated_decay	NA	NA	5.85855	5.73285	5.48658	6.19373	6.28339	6.33119	6.22698	5.98013	5.75441	5.25766	5.94623	6.20162	1708	1745	1579	1493	1807	1662	1528	1417	1516	1524	1461	1833
ENSG00000003056	chr12	8940361	8949761	-	M6PR	4074	ENST00000000412;ENST00000539143;ENST00000536844;ENST00000544193;ENST00000537621;ENST00000543258;ENST00000543834;ENST00000544245;ENST00000540837;ENST00000543845;ENST00000543159	GO:0004888(transmembrane signaling receptor activity);GO:0005515(protein binding);GO:0005764(lysosome);GO:0005765(lysosomal membrane);GO:0005768(endosome);GO:0005770(late endosome);GO:0005794(Golgi apparatus);GO:0005802(trans-Golgi network);GO:0005886(plasma membrane);GO:0006622(protein targeting to lysosome);GO:0006898(receptor-mediated endocytosis);GO:0007041(lysosomal transport);GO:0008333(end…	04142(Lysosome);04145(Phagosome);05132(Salmonella infection);05132(Salmonella infection)	K10089	NA	NA	mannose-6-phosphate receptor, cation dependent [Source:HGNC Symbol;Acc:HGNC:6752]	protein_coding;nonsense_mediated_decay;retained_intron	DOID:2043(hepatitis_B);DOID:2237(hepatitis)	R-HSA-2248891(M6PR transports activated ARSA to the lysosome);R-HSA-432688(trans-Golgi Network Derived Lysosomal Vesicle Uncoating);R-HSA-432706(trans-Golgi Network Lysosome Vesicle Destined Membrane Coat Assembly);R-HSA-432707(trans-Golgi Network Lysosomal Vesicle Scission);R-HSA-432712(Vamp And trans-Golgi Network AP-1 Binding Coupled With Cargo Capture On Lysosome Vesicle Destined Golgi Membra…	33.2996	32.8364	32.2041	32.3321	31.0704	29.2	33.017	32.3557	29.9077	33.7699	33.1456	31.6164	8402	8656	8017	6751	7732	6636	7007	6646	6819	8474	7043	8092
ENSG00000003096	X	117897813	118117340	-	KLHL13	90293	ENST00000371882;ENST00000540167;ENST00000371876;ENST00000262820;ENST00000469946;ENST00000453826	GO:0004842(ubiquitin-protein transferase activity);GO:0005515(protein binding);GO:0005829(cytosol);GO:0007049(cell cycle);GO:0016567(protein ubiquitination);GO:0031463(Cul3-RING ubiquitin ligase complex);GO:0032465(regulation of cytokinesis);GO:0051301(cell division);GO:0097602(cullin family protein binding);GO:0097602(cullin family protein binding)	04120(Ubiquitin mediated proteolysis);04120(Ubiquitin mediated proteolysis)	K10447	NA	NA	kelch like family member 13 [Source:HGNC Symbol;Acc:HGNC:22931]	protein_coding;retained_intron	NA	R-HSA-8952630(NEDD8:AcM-UBE2M binds CRL3 E3 ubiquitin ligase complex);R-HSA-8952631(AcM-UBE2M transfers NEDD8 to CRL3 E3 ubiquitin ligase complex);R-HSA-8955241(CAND1 binds cytosolic CRL E3 ubiquitin ligases);R-HSA-8955289(COMMDs displace CAND1 from cytosolic CRL E3 ubiquitin ligase complexes);R-HSA-8956040(COP9 signalosome deneddylates cytosolic CRL E3 ubiquitin ligase complexes);R-HSA-983140(Tr…	1.31364	1.38167	1.40713	1.33044	1.3878	1.22445	1.05974	1.08628	1.09768	1.26032	1.32648	1.18583	642	706	678	538	670	539	437	432	485	612	547	588
ENSG00000003137	chr2	72129238	72147862	-	CYP26B1	56603	ENST00000001146;ENST00000461519	GO:0001709(cell fate determination);GO:0001768(establishment of T cell polarity);GO:0001822(kidney development);GO:0001972(retinoic acid binding);GO:0004497(monooxygenase activity);GO:0005506(iron ion binding);GO:0005515(protein binding);GO:0005737(cytoplasm);GO:0005783(endoplasmic reticulum);GO:0005789(endoplasmic reticulum membrane);GO:0006629(lipid metabolic process);GO:0006766(vitamin metabol…	00830(Retinol metabolism);00830(Retinol metabolism)	K12664	EC:1.14.14.-	NA	cytochrome P450 family 26 subfamily B member 1 [Source:HGNC Symbol;Acc:HGNC:20581]	protein_coding	DOID:2256(osteochondrodysplasia);DOID:2340(craniosynostosis)	R-HSA-212007(CYP26A1,B1 4-hydroxylate atRA);R-HSA-5362525(CYP26A1,B1,C1 4-hydroxylate atRA);R-HSA-5602063(Defective CYP26B1 does not 4-hydroxylate atRA)	6.74459	7.01967	6.58951	6.40387	7.43125	7.18392	6.88887	6.53987	7.28049	7.31754	7.65042	7.00639	2297	2497	2214	1804	2496	2204	1973	1813	2240	2478	2194	2420
ENSG00000003147	chr7	8113184	8262612	-	ICA1	3382	ENST00000402384;ENST00000406470;ENST00000650486;ENST00000265577;ENST00000396675;ENST00000455539;ENST00000401396;ENST00000422063;ENST00000470696;ENST00000407906;ENST00000490041;ENST00000447326;ENST00000430867;ENST00000457755;ENST00000446305	GO:0000139(Golgi membrane);GO:0005515(protein binding);GO:0005737(cytoplasm);GO:0005794(Golgi apparatus);GO:0005829(cytosol);GO:0006836(neurotransmitter transport);GO:0012505(endomembrane system);GO:0016020(membrane);GO:0019904(protein domain specific binding);GO:0030658(transport vesicle membrane);GO:0030667(secretory granule membrane);GO:0030672(synaptic vesicle membrane);GO:0031410(cytoplasmic…	04940(Type I diabetes mellitus);04940(Type I diabetes mellitus)	K19863	NA	NA	islet cell autoantigen 1 [Source:HGNC Symbol;Acc:HGNC:5343]	protein_coding;nonsense_mediated_decay;retained_intron	DOID:9351(diabetes_mellitus);DOID:9744(type_1_diabetes_mellitus)	NA	3.11261	2.51284	2.9451	2.94471	3.55518	3.25482	3.16511	3.48552	3.66252	3.63441	2.92732	3.37396	1075	907	1004	844	1211	1011	921	980	1142	1248	853	1182
ENSG00000003249	chr16	90004871	90019456	-	DBNDD1	79007	ENST00000568662;ENST00000304733;ENST00000392973;ENST00000002501;ENST00000568838;ENST00000623401;ENST00000568330	GO:0005737(cytoplasm);GO:0005737(cytoplasm)	NA	NA	NA	NA	dysbindin domain containing 1 [Source:HGNC Symbol;Acc:HGNC:28455]	protein_coding;TEC;nonsense_mediated_decay	NA	NA	11.0339	11.4532	11.6721	11.2208	10.4897	10.6483	10.8406	10.8624	11.0952	10.2119	10.2124	9.97554	3467	3758	3618	2918	3251	3014	2864	2777	3151	3191	2703	3179
ENSG00000003393	chr2	201700267	201782112	-	ALS2	57679	ENST00000264276;ENST00000679435;ENST00000680441;ENST00000681279;ENST00000679686;ENST00000680722;ENST00000680634;ENST00000681558;ENST00000679516;ENST00000680497;ENST00000680163;ENST00000679416;ENST00000679618;ENST00000679630;ENST00000679701;ENST00000679916;ENST00000681307;ENST00000681461;ENST00000681716;ENST00000681768;ENST00000681692;ENST00000679635;ENST00000681663;ENST00000439495;ENST00000680135…	GO:0001662(behavioral fear response);GO:0001726(ruffle);GO:0001881(receptor recycling);GO:0005085(guanyl-nucleotide exchange factor activity);GO:0005096(GTPase activator activity);GO:0005515(protein binding);GO:0005634(nucleus);GO:0005737(cytoplasm);GO:0005769(early endosome);GO:0005813(centrosome);GO:0005829(cytosol);GO:0006979(response to oxidative stress);GO:0007032(endosome organization);GO:0…	05014(Amyotrophic lateral sclerosis);05022(Pathways of neurodegeneration - multiple diseases);05022(Pathways of neurodegeneration - multiple diseases)	K04575	NA	NA	alsin Rho guanine nucleotide exchange factor ALS2 [Source:HGNC Symbol;Acc:HGNC:443]	protein_coding;nonsense_mediated_decay;retained_intron;protein_coding_CDS_not_defined	DOID:0060194(amyotrophic_lateral_sclerosis_type_2);DOID:230(lateral_sclerosis);DOID:231(motor_neuron_disease);DOID:332(amyotrophic_lateral_sclerosis);DOID:607(paraplegia)	R-HSA-8875320(RAB5 GEFs exchange GTP for GDP on RAB5);R-HSA-9013143(RAC1 GEFs activate RAC1)	1.86793	2.01634	1.9379	1.94266	2.02345	1.95658	1.81486	1.80363	1.89019	1.93281	1.98653	1.94202	4426	4984	4530	3811	4721	4171	3615	3479	4046	4551	3963	4662
ENSG00000003400	chr2	201182872	201229128	+	CASP10	843	ENST00000374650;ENST00000485408;ENST00000696191;ENST00000272879;ENST00000696190;ENST00000471191;ENST00000286186;ENST00000696199;ENST00000484926	GO:0004197(cysteine-type endopeptidase activity);GO:0005515(protein binding);GO:0005737(cytoplasm);GO:0005829(cytosol);GO:0006508(proteolysis);GO:0006915(apoptotic process);GO:0008233(peptidase activity);GO:0008234(cysteine-type peptidase activity);GO:0008625(extrinsic apoptotic signaling pathway via death domain receptors);GO:0016787(hydrolase activity);GO:0030225(macrophage differentiation);GO:…	04210(Apoptosis);04622(RIG-I-like receptor signaling pathway);04668(TNF signaling pathway);05152(Tuberculosis);05161(Hepatitis B);05161(Hepatitis B)	K04400	EC:3.4.22.63	NA	caspase 10 [Source:HGNC Symbol;Acc:HGNC:1500]	protein_coding;retained_intron	DOID:0060060(non-Hodgkin_lymphoma);DOID:0110115(autoimmune_lymphoproliferative_syndrome_type_2A);DOID:10534(stomach_cancer);DOID:1240(leukemia);DOID:162(cancer);DOID:1909(melanoma);DOID:225(syndrome);DOID:4766(embryoma);DOID:5683(hereditary_breast_ovarian_cancer_syndrome);DOID:657(adenoma);DOID:6688(autoimmune_lymphoproliferative_syndrome);DOID:7148(rheumatoid_arthritis);DOID:8947(diabetic_retino…	R-HSA-141310(FASL:FAS Receptor Trimer:FADD complex binds procaspase-10);R-HSA-141316(TRAIL:TRAIL-Receptor2 Trimer:FADD complex binds procaspase-10);R-HSA-6798138(TP53 binds the CASP10 gene);R-HSA-6798139(TP53 stimulates CASP10 expression);R-HSA-933523(Dimerzation of procaspase-8, procaspase-10);R-HSA-933526(Recruitment of caspase-8 and -10 to FADD complex);R-HSA-933532(Processing of caspases);R-H…	0.0315495	0.0225989	0.0504622	0.0907567	0.0566406	0.0570072	0.0351437	0.0216439	0.0278862	0.0619299	0.102443	0.0536505	20	16	33	48	36	33	19	12	17	39	56	36
ENSG00000003402	chr2	201116154	201176687	+	CFLAR	8837	ENST00000443227;ENST00000309955;ENST00000341222;ENST00000342795;ENST00000395148;ENST00000441224;ENST00000433445;ENST00000423241;ENST00000490965;ENST00000439154;ENST00000425030;ENST00000417748;ENST00000440180;ENST00000461820;ENST00000457277;ENST00000461422;ENST00000494258;ENST00000470178;ENST00000462763;ENST00000479953;ENST00000460961;ENST00000474842;ENST00000470664	GO:0001666(response to hypoxia);GO:0002020(protease binding);GO:0004197(cysteine-type endopeptidase activity);GO:0005123(death receptor binding);GO:0005515(protein binding);GO:0005737(cytoplasm);GO:0005829(cytosol);GO:0006508(proteolysis);GO:0006915(apoptotic process);GO:0007519(skeletal muscle tissue development);GO:0008047(enzyme activator activity);GO:0008234(cysteine-type peptidase activity);…	04064(NF-kappa B signaling pathway);04140(Autophagy - animal);04210(Apoptosis);04217(Necroptosis);04668(TNF signaling pathway);05142(Chagas disease);05160(Hepatitis C);05160(Hepatitis C)	K04724	NA	NA	CASP8 and FADD like apoptosis regulator [Source:HGNC Symbol;Acc:HGNC:1876]	protein_coding;protein_coding_CDS_not_defined;nonsense_mediated_decay;retained_intron	DOID:0050156(idiopathic_pulmonary_fibrosis);DOID:0050908(myelodysplastic_syndrome);DOID:10283(prostate_cancer);DOID:10286(prostate_carcinoma);DOID:10534(stomach_cancer);DOID:11724(limb-girdle_muscular_dystrophy);DOID:1240(leukemia);DOID:1520(colon_carcinoma);DOID:162(cancer);DOID:1749(squamous_cell_carcinoma);DOID:1790(malignant_mesothelioma);DOID:1909(melanoma);DOID:219(colon_cancer);DOID:225(sy…	R-HSA-141156(TRAIL-mediated dimerization of procaspase-8);R-HSA-141159(TNF-mediated dimerization of procaspase-8);R-HSA-3371359(FLIP(L) and procaspase-8 form heterodimer in TRAIL signaling);R-HSA-3371360(FLIP(L) and procaspase-8 form heterodimer in TNF signaling);R-HSA-3465429(FLIP(S) and procaspase-8 form heterodimer);R-HSA-3465448(Caspase-8 and FLIP(L) processing at DISC);R-HSA-3465459(FLIP(L) …	5.84776	5.68468	5.91375	5.63297	5.91354	5.63726	6.97115	7.12544	6.86687	6.02743	6.13487	6.35285	9257	9398	9236	7380	9233	8040	9280	9181	9824	9487	8180	10200
ENSG00000003436	chr2	187464230	187554492	-	TFPI	7035	ENST00000392365;ENST00000233156;ENST00000481132;ENST00000409676;ENST00000339091;ENST00000481389;ENST00000437725;ENST00000421427;ENST00000453013;ENST00000417013;ENST00000420747	GO:0004866(endopeptidase inhibitor activity);GO:0004867(serine-type endopeptidase inhibitor activity);GO:0005576(extracellular region);GO:0005615(extracellular space);GO:0005783(endoplasmic reticulum);GO:0005886(plasma membrane);GO:0005901(caveola);GO:0007596(blood coagulation);GO:0007599(hemostasis);GO:0009986(cell surface);GO:0010466(negative regulation of peptidase activity);GO:0016020(membran…	04610(Complement and coagulation cascades);04610(Complement and coagulation cascades)	K03909	NA	NA	tissue factor pathway inhibitor [Source:HGNC Symbol;Acc:HGNC:11760]	protein_coding;retained_intron	DOID:0050156(idiopathic_pulmonary_fibrosis);DOID:0060224(atrial_fibrillation);DOID:0080630(B-lymphoblastic_leukemia/lymphoma);DOID:0111144(preterm_premature_rupture_of_the_membranes);DOID:10159(osteonecrosis);DOID:10591(pre-eclampsia);DOID:1074(kidney_failure);DOID:10772(thrombotic_thrombocytopenic_purpura);DOID:11247(disseminated_intravascular_coagulation);DOID:11394(adult_respiratory_distress_s…	R-HSA-140825(TFPI + TF:F7a + factor Xa -> TFPI:TF:F7a:factor Xa)	6.34102	6.4623	6.45899	6.9373	7.4975	7.07897	6.81919	7.05892	6.90516	6.0702	6.30849	6.05841	5229	5568	5255	4735	6099	5256	4731	4740	5148	4978	4382	5069
ENSG00000003509	chr2	37231631	37249160	+	NDUFAF7	55471	ENST00000455230;ENST00000002125;ENST00000474154;ENST00000336237;ENST00000469831;ENST00000474257;ENST00000419278;ENST00000441905	GO:0005515(protein binding);GO:0005615(extracellular space);GO:0005739(mitochondrion);GO:0005759(mitochondrial matrix);GO:0008168(methyltransferase activity);GO:0016740(transferase activity);GO:0019899(enzyme binding);GO:0019918(peptidyl-arginine methylation, to symmetrical-dimethyl arginine);GO:0032259(methylation);GO:0032981(mitochondrial respiratory chain complex I assembly);GO:0035243(protein…	04714(Thermogenesis);04714(Thermogenesis)	K18164	NA	NA	NADH:ubiquinone oxidoreductase complex assembly factor 7 [Source:HGNC Symbol;Acc:HGNC:28816]	nonsense_mediated_decay;protein_coding;retained_intron;protein_coding_CDS_not_defined	NA	R-HSA-6799178(Intermediate 1 binds HP subcomplex to form Intermediate 2);R-HSA-6799179(Peripheral arm subunits bind the 815kDa complex to form a 980kDa complex);R-HSA-6799191(Intermediate 2 binds MT-ND1:NDUFAF5:NDUFAF6 to form a 315kDa subcomplex);R-HSA-6799196(The MCIA complex, NDUFAF2-7 all dissociate from the 980kDa complex, resulting in Complex I);R-HSA-6799197(ND4, ND5 bind the 550kDa comple…	3.56856	3.76118	3.59533	4.4563	4.21865	3.71135	3.70642	4.17161	3.93146	3.52223	3.78238	4.02019	919	1012	914	949	1072	861	803	875	915	903	821	1050
ENSG00000003756	chr3	50088919	50117379	+	RBM5	10181	ENST00000469838;ENST00000404526;ENST00000347869;ENST00000441305;ENST00000433556;ENST00000438369;ENST00000464087;ENST00000492472;ENST00000437500;ENST00000417905;ENST00000395174;ENST00000496179;ENST00000462025;ENST00000471995;ENST00000474818;ENST00000494360;ENST00000441812;ENST00000489437;ENST00000474470;ENST00000475128;ENST00000493993;ENST00000475590;ENST00000492430;ENST00000479275;ENST00000464988…	GO:0000245(spliceosomal complex assembly);GO:0000381(regulation of alternative mRNA splicing, via spliceosome);GO:0000398(mRNA splicing, via spliceosome);GO:0003676(nucleic acid binding);GO:0003677(DNA binding);GO:0003723(RNA binding);GO:0003729(mRNA binding);GO:0005515(protein binding);GO:0005634(nucleus);GO:0005654(nucleoplasm);GO:0005681(spliceosomal complex);GO:0006396(RNA processing);GO:0006…	NA	K13094	NA	NA	RNA binding motif protein 5 [Source:HGNC Symbol;Acc:HGNC:9902]	protein_coding;retained_intron;nonsense_mediated_decay;protein_coding_CDS_not_defined	DOID:162(cancer);DOID:3459(breast_carcinoma);DOID:5409(lung_small_cell_carcinoma)	R-HSA-9770129(Formation of the Spliceosomal A complex);R-HSA-9770132(Formation of the Spliceosomal Pre-B complex);R-HSA-9770142(Formation of the Spliceosomal B complex)	11.8076	11.5718	11.4211	11.9808	12.4653	11.9897	10.8218	11.0152	11.5836	11.6762	12.5748	12.3048	8615	8818	8223	7235	8967	7880	6644	6541	7637	8470	7726	9103
ENSG00000003987	chr8	17296794	17413351	-	MTMR7	9108	ENST00000180173;ENST00000521857;ENST00000519122;ENST00000518272	GO:0004438(phosphatidylinositol-3-phosphatase activity);GO:0004725(protein tyrosine phosphatase activity);GO:0005515(protein binding);GO:0005737(cytoplasm);GO:0005829(cytosol);GO:0006470(protein dephosphorylation);GO:0006629(lipid metabolic process);GO:0006661(phosphatidylinositol biosynthetic process);GO:0012505(endomembrane system);GO:0016020(membrane);GO:0016311(dephosphorylation);GO:0016312(i…	00562(Inositol phosphate metabolism);04070(Phosphatidylinositol signaling system);04070(Phosphatidylinositol signaling system)	K18083	EC:3.1.3.64,3.1.3.95	NA	myotubularin related protein 7 [Source:HGNC Symbol;Acc:HGNC:7454]	protein_coding;protein_coding_CDS_not_defined	DOID:0111225(centronuclear_myopathy_X-linked);DOID:10595(Charcot-Marie-Tooth_disease);DOID:14717(centronuclear_myopathy)	R-HSA-1675795(PI3P is dephosphorylated to PI by MTM proteins at the late endosome membrane);R-HSA-1676065(PI(3,5)P2 is dephosphorylated to PI5P by MTM proteins at the late endosome membrane);R-HSA-6809238(MTMR7 binds MTMR9);R-HSA-6809561(I(1,3)P2 is dephosphorylated into I1P by MTMR7);R-HSA-6809565(I(1,3)P2 is dephosphorylated into I1P by MTMR7:MTMR9)	0.144622	0.152191	0.239528	0.370769	0.290336	0.190755	0.237502	0.238645	0.167498	0.223399	0.312204	0.233525	71	78	116	150	140	84	98	96	75	109	129	116
ENSG00000003989	chr8	17497088	17570566	+	SLC7A2	6542	ENST00000494857;ENST00000522656;ENST00000470360	GO:0000064(L-ornithine transmembrane transporter activity);GO:0005886(plasma membrane);GO:0006865(amino acid transport);GO:0015171(amino acid transmembrane transporter activity);GO:0015174(basic amino acid transmembrane transporter activity);GO:0015179(L-amino acid transmembrane transporter activity);GO:0015189(L-lysine transmembrane transporter activity);GO:0015807(L-amino acid transport);GO:001…	NA	K13864	NA	NA	solute carrier family 7 member 2 [Source:HGNC Symbol;Acc:HGNC:11060]	protein_coding	DOID:4029(gastritis)	R-HSA-375768(SLC7A2, isoform B (CAT-2B)-mediated uptake of cationic amino acids);R-HSA-375790(SLC7A2, isoform A (CAT-2A)-mediated uptake of cationic amino acids)	0.540868	0.449006	0.562756	0.642163	0.569776	0.602028	0.550429	0.631636	0.479271	0.938843	0.976761	0.714017	302	261	310	296	313	302	259	286	241	520	458	404
ENSG00000004059	chr7	127588386	127591700	+	ARF5	381	ENST00000463733;ENST00000415666;ENST00000467281;ENST00000000233;ENST00000489673;ENST00000459680	GO:0000166(nucleotide binding);GO:0003924(GTPase activity);GO:0005515(protein binding);GO:0005525(GTP binding);GO:0005737(cytoplasm);GO:0005794(Golgi apparatus);GO:0005886(plasma membrane);GO:0006886(intracellular protein transport);GO:0006890(retrograde vesicle-mediated transport, Golgi to endoplasmic reticulum);GO:0015031(protein transport);GO:0016020(membrane);GO:0016192(vesicle-mediated trans…	04144(Endocytosis);04144(Endocytosis)	K07940	NA	NA	ADP ribosylation factor 5 [Source:HGNC Symbol;Acc:HGNC:658]	retained_intron;protein_coding;protein_coding_CDS_not_defined	NA	R-HSA-6807866(GBF1 recruits ARF:GDP to the ERGIC);R-HSA-6807868(GBF1 stimulates ARF nucleotide exchange);R-HSA-6807872(Active ARF recruits coatomer);R-HSA-6807875(ARFGAP, cargo, v-SNAREs and p24 proteins bind nascent COPI complex);R-HSA-6807877(ARFGAPs stimulate ARF GTPase activity);R-HSA-6811411(GBF1 recruits ARF:GDP to the Golgi);R-HSA-6811412(Active ARF recruits coatomer to the Golgi);R-HSA-68…	45.612	46.4956	45.4705	47.9685	48.9135	50.0867	46.3894	45.8157	46.7528	47.4732	46.3113	49.4978	5860	6238	5762	5097	6196	5794	5013	4791	5427	6064	5010	6449
ENSG00000004139	chr17	28364356	28404049	+	SARM1	23098	ENST00000585482;ENST00000585453;ENST00000582323;ENST00000578128;ENST00000577870;ENST00000580711;ENST00000579593	GO:0002376(immune system process);GO:0003824(catalytic activity);GO:0003953(NAD+ nucleosidase activity);GO:0005515(protein binding);GO:0005737(cytoplasm);GO:0005739(mitochondrion);GO:0005741(mitochondrial outer membrane);GO:0005829(cytosol);GO:0005874(microtubule);GO:0007165(signal transduction);GO:0007399(nervous system development);GO:0009749(response to glucose);GO:0015630(microtubule cytoskel…	00760(Nicotinate and nicotinamide metabolism);00760(Nicotinate and nicotinamide metabolism)	K27536	EC:3.2.2.6	NA	sterile alpha and TIR motif containing 1 [Source:HGNC Symbol;Acc:HGNC:17074]	protein_coding;retained_intron;nonsense_mediated_decay	DOID:332(amyotrophic_lateral_sclerosis)	R-HSA-168921(TRIF:activated TLR3/TLR4 complex recruits RIP1);R-HSA-2201338(TRAF3 binds TICAM1:activated TLR4 complex);R-HSA-2559568(SARM binds TICAM1:TRAM:TLR4:LY96:LPS:CD14);R-HSA-9014320(SARM binds viral dsRNA:TLR3:TICAM1);R-HSA-936985(Activated TLR4:TICAM1 recruits TRAF6)	0.574845	0.714729	0.568759	0.693507	0.811049	1.08735	0.66784	0.449523	0.509805	0.501825	0.629856	0.614633	451	585	439	452	627	767	440	289	361	392	416	491
ENSG00000004142	chr17	28346633	28357527	-	POLDIP2	26073	ENST00000540200;ENST00000618887	GO:0003677(DNA binding);GO:0005515(protein binding);GO:0005634(nucleus);GO:0005739(mitochondrion);GO:0005759(mitochondrial matrix);GO:0005911(cell-cell junction);GO:0006281(DNA repair);GO:0006974(cellular response to DNA damage stimulus);GO:0007005(mitochondrion organization);GO:0016242(negative regulation of macroautophagy);GO:0030496(midbody);GO:0042645(mitochondrial nucleoid);GO:0045931(positi…	NA	K17809	NA	NA	DNA polymerase delta interacting protein 2 [Source:HGNC Symbol;Acc:HGNC:23781]	protein_coding	DOID:162(cancer)	NA	51.8421	50.219	50.8171	47.0207	46.3157	45.4457	51.1646	51.5729	52.9772	46.6631	46.8438	46.1224	9739	9854	9417	7308	8580	7687	8083	7884	8993	8715	7410	8787
ENSG00000004399	chr3	129555214	129606676	-	PLXND1	23129	ENST00000501038;ENST00000504689;ENST00000504524;ENST00000324093;ENST00000506979;ENST00000508630;ENST00000512807;ENST00000504979;ENST00000503166;ENST00000514990;ENST00000504767;ENST00000511018;ENST00000515191;ENST00000505505;ENST00000505237	GO:0001525(angiogenesis);GO:0001569(branching involved in blood vessel morphogenesis);GO:0001822(kidney development);GO:0002116(semaphorin receptor complex);GO:0003151(outflow tract morphogenesis);GO:0003279(cardiac septum development);GO:0005515(protein binding);GO:0005886(plasma membrane);GO:0007162(negative regulation of cell adhesion);GO:0007416(synapse assembly);GO:0008039(synaptic target re…	NA	K06822	NA	NA	plexin D1 [Source:HGNC Symbol;Acc:HGNC:9107]	retained_intron;protein_coding	DOID:11198(DiGeorge_syndrome);DOID:13501(Moebius_syndrome);DOID:162(cancer);DOID:225(syndrome);DOID:9970(obesity)	R-HSA-416683(SEMA3E binds to PLXND1);R-HSA-416690(SEMA4A binds to PLXND1);R-HSA-9021450(PLXND1 gene expression is stimulated by NOTCH1,NOTCH3 coactivator complexes);R-HSA-9021451(NOTCH1,NOTCH3 coactivator complex binds PLXND1 gene promoter);R-HSA-9696266(RND2 binds effectors)	0.914329	0.965748	0.834911	1.4045	1.61334	1.60221	0.959414	0.990747	1.11066	1.16997	1.35368	1.2514	621	684	562	788	1078	976	549	547	680	788	774	860
ENSG00000004455	chr1	33007986	33080996	-	AK2	204	ENST00000373449;ENST00000672715;ENST00000695598;ENST00000695599;ENST00000550338;ENST00000354858;ENST00000695600;ENST00000695601;ENST00000695602;ENST00000491241;ENST00000469238;ENST00000695603;ENST00000695604;ENST00000672308;ENST00000548033;ENST00000467905;ENST00000480134;ENST00000466029;ENST00000695605;ENST00000673291;ENST00000487289;ENST00000548559;ENST00000551979;ENST00000695606	GO:0000166(nucleotide binding);GO:0004017(adenylate kinase activity);GO:0004550(nucleoside diphosphate kinase activity);GO:0005515(protein binding);GO:0005524(ATP binding);GO:0005737(cytoplasm);GO:0005739(mitochondrion);GO:0005758(mitochondrial intermembrane space);GO:0006139(nucleobase-containing compound metabolic process);GO:0006172(ADP biosynthetic process);GO:0009117(nucleotide metabolic pro…	00230(Purine metabolism);00730(Thiamine metabolism);00730(Thiamine metabolism)	K00939	EC:2.7.4.3	NA	adenylate kinase 2 [Source:HGNC Symbol;Acc:HGNC:362]	protein_coding;retained_intron;nonsense_mediated_decay;protein_coding_CDS_not_defined	DOID:0060020(reticular_dysgenesis);DOID:10003(sensorineural_hearing_loss);DOID:3328(temporal_lobe_epilepsy)	R-HSA-110144(ADP + ADP <=> AMP + ATP [AK2]);R-HSA-110145(AMP + ATP <=> ADP + ADP [AK2])	14.5457	15.0718	15.1223	15.8196	16.137	15.7834	15.4673	15.9962	15.8205	15.3539	15.3991	15.038	18397	19914	18865	16555	20124	17977	16453	16465	18082	19305	16403	19289
ENSG00000004468	chr4	15778275	15853232	+	CD38	952	ENST00000502843;ENST00000506191;ENST00000511430;ENST00000226279	GO:0001666(response to hypoxia);GO:0003953(NAD+ nucleosidase activity);GO:0005886(plasma membrane);GO:0007165(signal transduction);GO:0007204(positive regulation of cytosolic calcium ion concentration);GO:0007565(female pregnancy);GO:0008284(positive regulation of cell population proliferation);GO:0009410(response to xenobiotic stimulus);GO:0009725(response to hormone);GO:0009986(cell surface);GO…	00760(Nicotinate and nicotinamide metabolism);04020(Calcium signaling pathway);04640(Hematopoietic cell lineage);04921(Oxytocin signaling pathway);04970(Salivary secretion);04972(Pancreatic secretion);04972(Pancreatic secretion)	K01242	EC:3.2.2.6,2.4.99.20	NA	CD38 molecule [Source:HGNC Symbol;Acc:HGNC:1667]	nonsense_mediated_decay;retained_intron;protein_coding	DOID:1036(chronic_leukemia);DOID:1040(chronic_lymphocytic_leukemia);DOID:11729(Lyme_disease);DOID:1240(leukemia);DOID:12849(autistic_disorder);DOID:162(cancer);DOID:225(syndrome);DOID:2355(anemia);DOID:326(ischemia);DOID:3602(toxic_encephalopathy);DOID:9352(type_2_diabetes_mellitus);DOID:9744(type_1_diabetes_mellitus)	R-HSA-8938076(CD38 hydrolyses NAD+ to NAM and ADP-ribose)	0.0410423	0.0436076	0.0626179	0.0247546	0.00840828	0.0357903	0.00985979	0.00974744	0.00831976	0.0219612	0.0196942	0.0204392	20	23	31	12	5	16	5	4	4	11	9	11
ENSG00000004478	chr12	2794970	2805423	+	FKBP4	2288	ENST00000001008;ENST00000543769;ENST00000630279;ENST00000540260;ENST00000538622;ENST00000543037;ENST00000539181;ENST00000544366	GO:0003723(RNA binding);GO:0003755(peptidyl-prolyl cis-trans isomerase activity);GO:0005515(protein binding);GO:0005524(ATP binding);GO:0005525(GTP binding);GO:0005528(FK506 binding);GO:0005634(nucleus);GO:0005654(nucleoplasm);GO:0005737(cytoplasm);GO:0005739(mitochondrion);GO:0005829(cytosol);GO:0005856(cytoskeleton);GO:0005874(microtubule);GO:0006457(protein folding);GO:0006463(steroid hormone …	04915(Estrogen signaling pathway);04915(Estrogen signaling pathway)	K09571	EC:5.2.1.8	NA	FKBP prolyl isomerase 4 [Source:HGNC Symbol;Acc:HGNC:3720]	protein_coding;nonsense_mediated_decay;protein_coding_CDS_not_defined;retained_intron	DOID:10892(hypospadias);DOID:162(cancer);DOID:4674(androgen_insensitivity_syndrome);DOID:612(primary_immunodeficiency_disease);DOID:684(hepatocellular_carcinoma)	R-HSA-3371467(SIRT1 deacetylates HSF1);R-HSA-3371518(SIRT1 binds to HSF1);R-HSA-3371554(HSF1 acetylation at Lys80);R-HSA-4793819(HSF1 trimer binds HSE on the target gene);R-HSA-5082356(HSF1-mediated gene expression);R-HSA-5082369(Acetylated HSF1 dissociates from DNA);R-HSA-5082384(HSP70:DNAJB1 binds HSF1);R-HSA-5324617(HSP90:FKBP4:PTGES3 binds HSF1 trimer);R-HSA-5618073(FKBP4 replaces FKBP5 withi…	27.4862	29.3621	30.3023	28.7952	29.8231	30.2294	24.3421	25.8206	24.0839	27.6529	28.8711	28.5655	9987	11142	10861	8655	10684	9890	7438	7636	7907	9989	8833	10525
ENSG00000004487	chr1	23019443	23083689	+	KDM1A	23028	ENST00000688680;ENST00000687202;ENST00000688235;ENST00000691404;ENST00000691682;ENST00000692975;ENST00000691813;ENST00000693156;ENST00000465864;ENST00000685102;ENST00000686270;ENST00000686771;ENST00000688122;ENST00000689366;ENST00000690627;ENST00000691256;ENST00000692056;ENST00000686934;ENST00000689853;ENST00000692214;ENST00000356634;ENST00000400181;ENST00000481879;ENST00000689677;ENST00000686793…	GO:0000122(negative regulation of transcription by RNA polymerase II);GO:0000781(chromosome, telomeric region);GO:0000785(chromatin);GO:0002039(p53 binding);GO:0002052(positive regulation of neuroblast proliferation);GO:0003682(chromatin binding);GO:0003713(transcription coactivator activity);GO:0005515(protein binding);GO:0005634(nucleus);GO:0005654(nucleoplasm);GO:0005667(transcription regulato…	04714(Thermogenesis);04714(Thermogenesis)	K11450	EC:1.14.99.66	NA	lysine demethylase 1A [Source:HGNC Symbol;Acc:HGNC:29079]	protein_coding;retained_intron;nonsense_mediated_decay	DOID:1612(breast_cancer);DOID:162(cancer);DOID:224(transient_cerebral_ischemia);DOID:5419(schizophrenia);DOID:684(hepatocellular_carcinoma);DOID:769(neuroblastoma);DOID:8947(diabetic_retinopathy);DOID:986(alopecia_areata)	R-HSA-3214912(KDM1A, KDM1B demethylate MeK5-histone H3);R-HSA-3769447(HDAC1:2-containing complex deacetylate histones);R-HSA-5625848(KDM1A demethylates dimethylated H3K9 (Me2K-10-H3) at KLK2 and KLK3 promoters);R-HSA-5625849(Demethylase KDM1A binds KLK2 and KLK3 promoters);R-HSA-5625870(KDM1A demethylates monomethylated H3K9 (MeK-10-H3) at KLK2 and KLK3 promoters);R-HSA-5661123(KDM1A, KDM1B demet…	7.13279	7.22024	7.35013	7.74675	7.58388	7.49901	7.35219	7.2469	7.43774	7.42966	7.47765	7.83965	9209	9736	9361	8277	9654	8717	7985	7615	8676	9535	8127	10263
ENSG00000004534	chr3	49940007	50100045	+	RBM6	10180	ENST00000442092;ENST00000443081;ENST00000419610;ENST00000441115;ENST00000493652;ENST00000422955;ENST00000454079;ENST00000266022;ENST00000425608;ENST00000434592;ENST00000433811;ENST00000491874;ENST00000464013;ENST00000483350;ENST00000446471;ENST00000466247;ENST00000478026;ENST00000438912;ENST00000421682	GO:0000398(mRNA splicing, via spliceosome);GO:0003676(nucleic acid binding);GO:0003677(DNA binding);GO:0003723(RNA binding);GO:0005515(protein binding);GO:0005634(nucleus);GO:0006396(RNA processing);GO:0006396(RNA processing)	NA	NA	NA	NA	RNA binding motif protein 6 [Source:HGNC Symbol;Acc:HGNC:9903]	protein_coding;nonsense_mediated_decay;protein_coding_CDS_not_defined;retained_intron	DOID:1240(leukemia);DOID:162(cancer)	NA	9.62961	9.42109	8.9828	8.36173	8.53638	8.76154	10.0398	9.84274	9.88843	9.19321	9.15272	9.07348	4952	5060	4559	3560	4331	4058	4342	4119	4594	4702	3966	4734
ENSG00000004660	chr17	3860315	3894891	-	CAMKK1	84254	ENST00000381769;ENST00000348335;ENST00000158166;ENST00000573483	GO:0000166(nucleotide binding);GO:0004672(protein kinase activity);GO:0004674(protein serine/threonine kinase activity);GO:0004683(calmodulin-dependent protein kinase activity);GO:0005515(protein binding);GO:0005516(calmodulin binding);GO:0005524(ATP binding);GO:0005634(nucleus);GO:0005654(nucleoplasm);GO:0005737(cytoplasm);GO:0005829(cytosol);GO:0006468(protein phosphorylation);GO:0016301(kinase…	05034(Alcoholism);05034(Alcoholism)	K00908	EC:2.7.11.17	NA	calcium/calmodulin dependent protein kinase kinase 1 [Source:HGNC Symbol;Acc:HGNC:1469]	protein_coding;retained_intron	NA	R-HSA-442749(CaMKK autophosphorylates in the nucleus);R-HSA-9618863(CaMKK binds activated calmodulin in the nucleus);R-HSA-9619125(CaMKK phosphorylates CAMK4);R-HSA-9619214(CaMKK binds activated calmodulin in the cytosol);R-HSA-9619355(CaMKK autophosphorylates in the cytosol);R-HSA-9619367(CaMKKs phosphorylate CAMK1)	0.214115	0.295685	0.328749	0.442186	0.390187	0.310374	0.300437	0.247205	0.239784	0.357619	0.307978	0.253902	113	163	172	193	202	147	133	106	114	187	137	136
ENSG00000004700	chr12	21468910	21501669	-	RECQL	5965	ENST00000444129;ENST00000421138;ENST00000396093;ENST00000314748;ENST00000542432;ENST00000536240;ENST00000536964;ENST00000539672	GO:0000166(nucleotide binding);GO:0000724(double-strand break repair via homologous recombination);GO:0003676(nucleic acid binding);GO:0003677(DNA binding);GO:0003678(DNA helicase activity);GO:0004386(helicase activity);GO:0005515(protein binding);GO:0005524(ATP binding);GO:0005634(nucleus);GO:0005654(nucleoplasm);GO:0005694(chromosome);GO:0005737(cytoplasm);GO:0006268(DNA unwinding involved in D…	NA	K10899	EC:5.6.2.4	NA	RecQ like helicase [Source:HGNC Symbol;Acc:HGNC:9948]	protein_coding	DOID:1324(lung_cancer);DOID:162(cancer);DOID:1793(pancreatic_cancer);DOID:4766(embryoma);DOID:684(hepatocellular_carcinoma)	NA	41.5545	43.014	41.4144	33.5759	33.7426	33.5439	35.3696	36.3742	32.8373	32.7907	35.61	33.8171	11051	11950	10866	7387	8851	8034	7912	7874	7892	8672	7977	9123
ENSG00000004766	chr7	93232340	93361123	+	VPS50	55610	ENST00000251739;ENST00000544910;ENST00000438395;ENST00000441602;ENST00000305866;ENST00000458530;ENST00000649152;ENST00000485994;ENST00000436177;ENST00000477935;ENST00000476413;ENST00000471188;ENST00000495039;ENST00000458707;ENST00000484954;ENST00000485140;ENST00000467326;ENST00000480943;ENST00000474412;ENST00000443443	GO:0000149(SNARE binding);GO:0005515(protein binding);GO:0005768(endosome);GO:0005829(cytosol);GO:0015031(protein transport);GO:0016020(membrane);GO:0032456(endocytic recycling);GO:0042147(retrograde transport, endosome to Golgi);GO:0048471(perinuclear region of cytoplasm);GO:0055037(recycling endosome);GO:0070062(extracellular exosome);GO:1990745(EARP complex);GO:1990745(EARP complex)	NA	K23288	NA	NA	VPS50 subunit of EARP/GARPII complex [Source:HGNC Symbol;Acc:HGNC:25956]	protein_coding;nonsense_mediated_decay;retained_intron;protein_coding_CDS_not_defined	NA	NA	4.06208	3.95812	3.87512	3.66738	4.05357	3.90793	3.80111	3.60836	3.95377	4.03339	3.96499	3.61854	2740	2785	2581	2049	2694	2372	2155	1981	2410	2704	2254	2475
ENSG00000004776	chr19	35754566	35757029	-	HSPB6	126393	ENST00000004982;ENST00000587965;ENST00000592984	GO:0005212(structural constituent of eye lens);GO:0005576(extracellular region);GO:0005634(nucleus);GO:0005737(cytoplasm);GO:0005739(mitochondrion);GO:0005829(cytosol);GO:0009408(response to heat);GO:0016607(nuclear speck);GO:0042026(protein refolding);GO:0042803(protein homodimerization activity);GO:0043066(negative regulation of apoptotic process);GO:0044183(protein folding chaperone);GO:004576…	NA	K09545	NA	NA	heat shock protein family B (small) member 6 [Source:HGNC Symbol;Acc:HGNC:26511]	protein_coding	DOID:0080093(myofibrillar_myopathy_2)	NA	0.234031	0.0486238	0.16693	0.24935	0.170441	0.211207	0.3021	0.254094	0.212532	0.129389	0.292159	0.237791	29	7	21	26	21	24	32	26	24	16	31	30
ENSG00000004777	chr19	35774532	35788822	+	ARHGAP33	115703	ENST00000378944;ENST00000590893;ENST00000007510;ENST00000314737;ENST00000221905;ENST00000601474;ENST00000591438;ENST00000586918;ENST00000593034	GO:0001650(fibrillar center);GO:0005096(GTPase activator activity);GO:0005515(protein binding);GO:0005654(nucleoplasm);GO:0005737(cytoplasm);GO:0005794(Golgi apparatus);GO:0005829(cytosol);GO:0005886(plasma membrane);GO:0005938(cell cortex);GO:0007165(signal transduction);GO:0007264(small GTPase mediated signal transduction);GO:0009636(response to toxic substance);GO:0015031(protein transport);GO…	NA	K17933	NA	NA	Rho GTPase activating protein 33 [Source:HGNC Symbol;Acc:HGNC:23085]	protein_coding;nonsense_mediated_decay;protein_coding_CDS_not_defined;retained_intron	NA	R-HSA-9013144(RAC1 GAPs stimulate RAC1 GTPase activity);R-HSA-9013161(CDC42 GAPs stimulate CDC42 GTPase activity);R-HSA-9018746(RHOQ binds effectors at the plasma membrane)	4.41993	4.98303	4.84052	4.66684	4.24324	4.72049	4.05938	4.32737	4.54701	4.01725	4.50603	4.47432	1641	1932	1770	1432	1553	1577	1268	1308	1524	1482	1409	1683
ENSG00000004779	chr16	23581014	23596316	-	NDUFAB1	4706	ENST00000562133;ENST00000007516;ENST00000484769;ENST00000570319;ENST00000567761	GO:0000035(acyl binding);GO:0000036(acyl carrier activity);GO:0005504(fatty acid binding);GO:0005509(calcium ion binding);GO:0005515(protein binding);GO:0005654(nucleoplasm);GO:0005739(mitochondrion);GO:0005743(mitochondrial inner membrane);GO:0005747(mitochondrial respiratory chain complex I);GO:0005759(mitochondrial matrix);GO:0006120(mitochondrial electron transport, NADH to ubiquinone);GO:000…	00190(Oxidative phosphorylation);04714(Thermogenesis);04723(Retrograde endocannabinoid signaling);04932(Non-alcoholic fatty liver disease);05010(Alzheimer disease);05012(Parkinson disease);05014(Amyotrophic lateral sclerosis);05016(Huntington disease);05020(Prion disease);05022(Pathways of neurodegeneration - multiple diseases);05208(Chemical carcinogenesis - reactive oxygen species);05415(Diabet…	K03955	NA	NA	NADH:ubiquinone oxidoreductase subunit AB1 [Source:HGNC Symbol;Acc:HGNC:7694]	protein_coding;nonsense_mediated_decay	DOID:0110734(neurodegeneration_with_brain_iron_accumulation)	R-HSA-163217(Complex I oxidises NADH to NAD+, reduces CoQ to CoQH2);R-HSA-6793590(LIPT2 transfers octanoyl group to GCSH);R-HSA-6799178(Intermediate 1 binds HP subcomplex to form Intermediate 2);R-HSA-6799179(Peripheral arm subunits bind the 815kDa complex to form a 980kDa complex);R-HSA-6799191(Intermediate 2 binds MT-ND1:NDUFAF5:NDUFAF6 to form a 315kDa subcomplex);R-HSA-6799196(The MCIA comple…	29.0094	27.8775	27.4444	27.5327	27.9926	27.6672	27.0845	26.2377	27.0644	27.2322	25.6102	27.3285	3162	3173	2951	2484	3008	2716	2483	2328	2667	2950	2351	3021
ENSG00000004799	chr7	95583499	95596516	-	PDK4	5166	ENST00000005178;ENST00000468445;ENST00000498190;ENST00000473301	GO:0000166(nucleotide binding);GO:0004672(protein kinase activity);GO:0004740(pyruvate dehydrogenase (acetyl-transferring) kinase activity);GO:0005515(protein binding);GO:0005524(ATP binding);GO:0005739(mitochondrion);GO:0005759(mitochondrial matrix);GO:0005975(carbohydrate metabolic process);GO:0006006(glucose metabolic process);GO:0006885(regulation of pH);GO:0008286(insulin receptor signaling …	05415(Diabetic cardiomyopathy);05415(Diabetic cardiomyopathy)	K00898	EC:2.7.11.2	NA	pyruvate dehydrogenase kinase 4 [Source:HGNC Symbol;Acc:HGNC:8812]	protein_coding;retained_intron	NA	R-HSA-203946(PDK isozymes phosphorylate PDHC subunit E1);R-HSA-9842815(PPARG binds ligands);R-HSA-9843115(Unliganded PPARG:RXRA heterodimer recruits corepressors to target gene loci);R-HSA-9843117(Corepressors are released from liganded PPARG:RXRA heterodimer);R-HSA-9843118(RXRA binds ligands);R-HSA-9843119(MLL4-ASCOM,(MLL3-ASCOM) complex is recruited to ligand- and coactivator-bound PPARG:RXRA h…	0.159441	0.288057	0.246484	0.220253	0.277271	0.151788	0.212371	0.15196	0.175994	0.197834	0.279309	0.226181	53	98	80	61	90	47	58	40	52	65	78	76
ENSG00000004809	chr6	110424687	110476641	-	SLC22A16	85413	ENST00000330550	GO:0005275(amine transmembrane transporter activity);GO:0005829(cytosol);GO:0005886(plasma membrane);GO:0006811(ion transport);GO:0007283(spermatogenesis);GO:0007338(single fertilization);GO:0015101(organic cation transmembrane transporter activity);GO:0015226(carnitine transmembrane transporter activity);GO:0015606(spermidine transmembrane transporter activity);GO:0015695(organic cation transpor…	NA	K08212	NA	NA	solute carrier family 22 member 16 [Source:HGNC Symbol;Acc:HGNC:20302]	protein_coding	DOID:162(cancer)	R-HSA-549297(SLC22A4, 5,15,16 cotransport CAR, Na+ from extracellular region to cytosol)	0	0	0	0	0.00737802	0	0	0	0	0	0	0	0	0	0	0	3	0	0	0	0	0	0	0
ENSG00000004838	chr3	50341110	50345732	-	ZMYND10	51364	ENST00000490675;ENST00000231749;ENST00000360165;ENST00000475688;ENST00000443080;ENST00000478269;ENST00000431869	GO:0003341(cilium movement);GO:0005515(protein binding);GO:0005737(cytoplasm);GO:0005856(cytoskeleton);GO:0005886(plasma membrane);GO:0006457(protein folding);GO:0016020(membrane);GO:0016324(apical plasma membrane);GO:0034451(centriolar satellite);GO:0036158(outer dynein arm assembly);GO:0036159(inner dynein arm assembly);GO:0044183(protein folding chaperone);GO:0044458(motile cilium assembly);GO…	NA	K24030	NA	NA	zinc finger MYND-type containing 10 [Source:HGNC Symbol;Acc:HGNC:19412]	protein_coding_CDS_not_defined;protein_coding;retained_intron;nonsense_mediated_decay	DOID:0060250(idiopathic_scoliosis);DOID:0110597(primary_ciliary_dyskinesia_22);DOID:10003(sensorineural_hearing_loss);DOID:162(cancer);DOID:5409(lung_small_cell_carcinoma);DOID:769(neuroblastoma);DOID:9562(primary_ciliary_dyskinesia)	NA	0.218178	0.30699	0.137186	0.258096	0.205549	0.213243	0.207424	0.340018	0.38208	0.138626	0.385792	0.163516	46	67	29	46	43	40	38	58	72	30	68	36
ENSG00000004848	X	25003694	25016205	-	ARX	170302,10054	ENST00000379044	GO:0000122(negative regulation of transcription by RNA polymerase II);GO:0000785(chromatin);GO:0000977(RNA polymerase II transcription regulatory region sequence-specific DNA binding);GO:0000978(RNA polymerase II cis-regulatory region sequence-specific DNA binding);GO:0000981(DNA-binding transcription factor activity, RNA polymerase II-specific);GO:0001227(DNA-binding transcription repressor acti…	NA	K09452	NA	Homeobox	aristaless related homeobox [Source:HGNC Symbol;Acc:HGNC:18060]	protein_coding	DOID:0050453(lissencephaly);DOID:0050709(early_infantile_epileptic_encephalopathy);DOID:0060309(syndromic_X-linked_intellectual_disability);DOID:0060806(syndromic_X-linked_intellectual_disability_Hedera_type);DOID:0080468(developmental_and_epileptic_encephalopathy_1);DOID:0112021(non-syndromic_X-linked_intellectual_disability_ARX-related);DOID:0112038(non-syndromic_X-linked_intellectual_disabilit…	NA	0.0803936	0.112338	0.128322	0.0882755	0.229083	0.157687	0.0535549	0.107244	0.077522	0.211126	0.277905	0.240394	18	26	28	16	50	32	10	20	16	46	52	54
ENSG00000004864	chr7	96120220	96322147	-	SLC25A13	10165	ENST00000265631;ENST00000416240;ENST00000494085;ENST00000490072;ENST00000484495;ENST00000492869;ENST00000472162;ENST00000487710	GO:0000514(3-sulfino-L-alanine: proton, glutamate antiporter activity);GO:0000515(aspartate:glutamate, proton antiporter activity);GO:0005313(L-glutamate transmembrane transporter activity);GO:0005509(calcium ion binding);GO:0005739(mitochondrion);GO:0005743(mitochondrial inner membrane);GO:0005886(plasma membrane);GO:0006094(gluconeogenesis);GO:0006754(ATP biosynthetic process);GO:0006839(mitoch…	NA	K15105	NA	NA	solute carrier family 25 member 13 [Source:HGNC Symbol;Acc:HGNC:10983]	protein_coding;protein_coding_CDS_not_defined;nonsense_mediated_decay	DOID:0014667(disease_of_metabolism);DOID:0070341(neonatal-onset_type_II_citrullinemia);DOID:0070342(adult-onset_type_II_citrullinemia);DOID:13580(cholestasis);DOID:1852(intrahepatic_cholestasis);DOID:225(syndrome);DOID:4137(common_bile_duct_disease);DOID:684(hepatocellular_carcinoma);DOID:9273(citrullinemia);DOID:9452(steatotic_liver_disease);DOID:9970(obesity)	R-HSA-1299484(TIMM8:TIMM13 chaperones hydrophobic proteins);R-HSA-372448(SLC25A12,13 exchange L-Glu and L-Asp)	16.4203	17.8284	15.695	16.8503	17.2339	16.0989	16.5269	15.3116	14.1971	16.4306	17.0703	17.2168	4290	4863	4043	3641	4439	3785	3631	3255	3351	4266	3755	4560
ENSG00000004866	chr7	116953238	117230103	+	ST7	7982,29967,93655	ENST00000393446;ENST00000265437;ENST00000393451;ENST00000438863;ENST00000393449;ENST00000443979;ENST00000323984;ENST00000417919;ENST00000446490;ENST00000487459;ENST00000434836;ENST00000393443;ENST00000465133;ENST00000462544;ENST00000465641;ENST00000543837;ENST00000464020	GO:0005515(protein binding);GO:0016020(membrane);GO:0030198(extracellular matrix organization);GO:0045595(regulation of cell differentiation);GO:0045595(regulation of cell differentiation)	NA	NA	NA	NA	suppression of tumorigenicity 7 [Source:HGNC Symbol;Acc:HGNC:11351]	protein_coding;nonsense_mediated_decay;protein_coding_CDS_not_defined;retained_intron	DOID:162(cancer)	NA	2.50452	2.50626	2.53286	2.41089	2.42569	2.25178	2.53451	2.29313	2.20037	2.4358	2.43015	2.42507	1155	1208	1153	921	1103	934	983	861	918	1116	944	1133
ENSG00000004897	chr17	47117703	47189422	-	CDC27	996	ENST00000066544;ENST00000531206;ENST00000570740;ENST00000533415;ENST00000571643;ENST00000527547;ENST00000573502;ENST00000575830;ENST00000576484;ENST00000573550;ENST00000570818;ENST00000575483;ENST00000532893;ENST00000528748;ENST00000532575;ENST00000528147	GO:0005515(protein binding);GO:0005634(nucleus);GO:0005654(nucleoplasm);GO:0005680(anaphase-promoting complex);GO:0005737(cytoplasm);GO:0005813(centrosome);GO:0005819(spindle);GO:0005829(cytosol);GO:0005856(cytoskeleton);GO:0007091(metaphase/anaphase transition of mitotic cell cycle);GO:0007346(regulation of mitotic cell cycle);GO:0016020(membrane);GO:0016567(protein ubiquitination);GO:0019903(pr…	04110(Cell cycle);04114(Oocyte meiosis);04120(Ubiquitin mediated proteolysis);04914(Progesterone-mediated oocyte maturation);05166(Human T-cell leukemia virus 1 infection);05166(Human T-cell leukemia virus 1 infection)	K03350	NA	NA	cell division cycle 27 [Source:HGNC Symbol;Acc:HGNC:1728]	protein_coding;nonsense_mediated_decay;protein_coding_CDS_not_defined;retained_intron	DOID:5683(hereditary_breast_ovarian_cancer_syndrome)	R-HSA-141423(Binding of the MCC complex to the APC/C complex);R-HSA-174057(Multiubiquitination of APC/C-associated Cdh1);R-HSA-174058(Degradation of multiubiquitinated Cdh1);R-HSA-174070(Association of Cdh1 with the APC/C);R-HSA-174079(Phosphorylation of Cdh1 by Cyclin A:Cdk2);R-HSA-174088(Association of cell cycle proteins with the APC/C:Cdh1 complex);R-HSA-174104(Ubiquitination of Cyclin A by A…	27.4499	25.9026	26.4823	27.67	27.5039	27.6598	29.1562	29.6748	29.0523	28.4423	29.8504	29.1989	13188	12998	12550	10997	13029	11966	11779	11601	12609	13584	12075	14224
ENSG00000004939	chr17	44248390	44268141	-	SLC4A1	6521	ENST00000262418	GO:0005452(solute:inorganic anion antiporter activity);GO:0005515(protein binding);GO:0005886(plasma membrane);GO:0006811(ion transport);GO:0006820(anion transport);GO:0006821(chloride transport);GO:0006873(cellular ion homeostasis);GO:0007596(blood coagulation);GO:0008509(anion transmembrane transporter activity);GO:0009898(cytoplasmic side of plasma membrane);GO:0015106(bicarbonate transmembran…	04966(Collecting duct acid secretion)	K06573	NA	NA	solute carrier family 4 member 1 (Diego blood group) [Source:HGNC Symbol;Acc:HGNC:11027]	protein_coding	DOID:0050700(cardiomyopathy);DOID:0050758(metabolic_acidosis);DOID:0110919(hereditary_spherocytosis_type_4);DOID:1036(chronic_leukemia);DOID:1040(chronic_lymphocytic_leukemia);DOID:10591(pre-eclampsia);DOID:1074(kidney_failure);DOID:11758(iron_deficiency_anemia);DOID:12241(beta_thalassemia);DOID:12365(malaria);DOID:12679(nephrocalcinosis);DOID:12971(hereditary_spherocytosis);DOID:14219(renal_tubu…	R-HSA-1237038(SLC4A1 exchanges cytosolic HCO3- for extracellular Cl-);R-HSA-1247665(SLC4A1 exchanges cytosolic Cl- for extracellular HCO3-);R-HSA-425482(SLC4A1,2,3 exchanges HCO3- for Cl-);R-HSA-5656248(Defective SLC4A1 does not exchange Cl- for HCO3- (in erythrocytes))	0.0194506	0	0	0	0	0	0	0	0	0	0	0	8	0	0	0	0	0	0	0	0	0	0	0
ENSG00000004948	chr7	93424486	93574730	-	CALCR	799	ENST00000426151;ENST00000649521	GO:0001503(ossification);GO:0001540(amyloid-beta binding);GO:0001635(calcitonin gene-related peptide receptor activity);GO:0001669(acrosomal vesicle);GO:0004888(transmembrane signaling receptor activity);GO:0004930(G protein-coupled receptor activity);GO:0004948(calcitonin receptor activity);GO:0005515(protein binding);GO:0005886(plasma membrane);GO:0005929(cilium);GO:0007165(signal transduction)…	04080(Neuroactive ligand-receptor interaction);04380(Osteoclast differentiation);04380(Osteoclast differentiation)	K04576	NA	NA	calcitonin receptor [Source:HGNC Symbol;Acc:HGNC:1440]	protein_coding	DOID:11476(osteoporosis);DOID:1485(cystic_fibrosis);DOID:585(nephrolithiasis);DOID:9538(multiple_myeloma)	R-HSA-379044(Liganded Gs-activating GPCR acts as a GEF for Gs);R-HSA-419843(CALCA(83-119) binds CALCR);R-HSA-420265(AMY1-3 bind IAPP(34-70));R-HSA-744886(The Ligand:GPCR:Gs complex dissociates);R-HSA-744887(Liganded Gs-activating GPCRs bind inactive heterotrimeric Gs);R-HSA-9702818(CALCR binds erenumab);R-HSA-9702849(CALCR binds gepants);R-HSA-9733292(AMY1-3 bind pramlintide)	0.0134659	0.0515709	0.0721679	0.0975549	0.0801578	0.0671998	0.0319207	0.0449558	0.0544458	0.0437496	0	0.0292562	4	17	22	24	24	18	8	11	15	13	0	9
ENSG00000004961	X	11111301	11123078	+	HCCS	3052	ENST00000321143;ENST00000380762;ENST00000380763	GO:0004408(holocytochrome-c synthase activity);GO:0005515(protein binding);GO:0005739(mitochondrion);GO:0005743(mitochondrial inner membrane);GO:0005829(cytosol);GO:0009887(animal organ morphogenesis);GO:0016020(membrane);GO:0016829(lyase activity);GO:0018063(cytochrome c-heme linkage);GO:0020037(heme binding);GO:0046872(metal ion binding);GO:0046872(metal ion binding)	00860(Porphyrin metabolism);00860(Porphyrin metabolism)	K01764	EC:4.4.1.17	NA	holocytochrome c synthase [Source:HGNC Symbol;Acc:HGNC:4837]	protein_coding	DOID:0111808(linear_skin_defects_with_multiple_congenital_anomalies_1);DOID:10629(microphthalmia);DOID:225(syndrome)	R-HSA-9866217(HCCS inserts heme into cytochrome c)	17.1441	18.5841	17.3503	18.6485	19.256	18.8894	17.2738	17.359	18.2919	18.4362	18.9363	19.2097	2828	3201	2824	2545	3131	2805	2396	2330	2726	3023	2629	3212
ENSG00000004975	chr17	7225342	7234517	-	DVL2	1856	ENST00000005340;ENST00000575458;ENST00000575086;ENST00000576840;ENST00000571745;ENST00000576285;ENST00000573354;ENST00000575756;ENST00000574143;ENST00000574591;ENST00000577154;ENST00000574642;ENST00000572285;ENST00000576439;ENST00000576949	GO:0001843(neural tube closure);GO:0001934(positive regulation of protein phosphorylation);GO:0001947(heart looping);GO:0003007(heart morphogenesis);GO:0003151(outflow tract morphogenesis);GO:0005109(frizzled binding);GO:0005515(protein binding);GO:0005634(nucleus);GO:0005654(nucleoplasm);GO:0005737(cytoplasm);GO:0005829(cytosol);GO:0005886(plasma membrane);GO:0006355(regulation of DNA-templated …	04150(mTOR signaling pathway);04310(Wnt signaling pathway);04330(Notch signaling pathway);04390(Hippo signaling pathway);04550(Signaling pathways regulating pluripotency of stem cells);04916(Melanogenesis);04934(Cushing syndrome);05010(Alzheimer disease);05022(Pathways of neurodegeneration - multiple diseases);05165(Human papillomavirus infection);05200(Pathways in cancer);05217(Basal cell carcin…	K02353	NA	NA	dishevelled segment polarity protein 2 [Source:HGNC Symbol;Acc:HGNC:3086]	protein_coding;retained_intron;protein_coding_CDS_not_defined	DOID:0060770(dextro-looped_transposition_of_the_great_arteries);DOID:1289(neurodegenerative_disease);DOID:162(cancer)	R-HSA-1504186(DVL recruits GSK3beta:AXIN1 to the receptor complex);R-HSA-1504188(FZD recruits DVL to the receptor complex);R-HSA-1504190(DVL is ubiquitinated by CUL3:KLHL12:RBX1);R-HSA-1504193(Ubiquitinated DVL is degraded by the proteasome);R-HSA-1504213(DVL is bound by the CUL3:KLHL12:RBX1 ubiquitin ligase complex);R-HSA-201677(Phosphorylation of LRP5/6 cytoplasmic domain by membrane-associated…	20.4127	20.5232	19.5974	21.3586	20.3715	20.8621	18.1304	19.1683	18.4387	19.2554	19.7945	19.6015	7649	8030	7245	6622	7530	7040	5714	5847	6244	7174	6248	7447
ENSG00000005001	chr16	2852730	2858170	-	PRSS22	64063	ENST00000571228;ENST00000161006;ENST00000576381;ENST00000575164;ENST00000572061;ENST00000574768;ENST00000577177;ENST00000570950	GO:0004252(serine-type endopeptidase activity);GO:0005576(extracellular region);GO:0005615(extracellular space);GO:0006508(proteolysis);GO:0008233(peptidase activity);GO:0008236(serine-type peptidase activity);GO:0010952(positive regulation of peptidase activity);GO:0016504(peptidase activator activity);GO:0016787(hydrolase activity);GO:0016787(hydrolase activity)	NA	K09626	EC:3.4.21.-	NA	serine protease 22 [Source:HGNC Symbol;Acc:HGNC:14368]	protein_coding;nonsense_mediated_decay;retained_intron;protein_coding_CDS_not_defined	NA	NA	0.12708	0.100964	0.234487	0.235633	0.255385	0.247646	0.302154	0.204808	0.264197	0.281163	0.263914	0.161022	24	20	42	37	46	43	45	30	44	51	41	30
ENSG00000005007	chr19	18831959	18868230	+	UPF1	5976	ENST00000262803;ENST00000704677;ENST00000704678;ENST00000599848;ENST00000601981;ENST00000594504;ENST00000600868;ENST00000600310;ENST00000598471;ENST00000601689;ENST00000594243;ENST00000596842;ENST00000600689	GO:0000166(nucleotide binding);GO:0000184(nuclear-transcribed mRNA catabolic process, nonsense-mediated decay);GO:0000781(chromosome, telomeric region);GO:0000785(chromatin);GO:0000932(P-body);GO:0000956(nuclear-transcribed mRNA catabolic process);GO:0003677(DNA binding);GO:0003682(chromatin binding);GO:0003723(RNA binding);GO:0003724(RNA helicase activity);GO:0004386(helicase activity);GO:000551…	03013(Nucleocytoplasmic transport);03015(mRNA surveillance pathway);03015(mRNA surveillance pathway)	K14326	EC:5.6.2.5,5.6.2.3	NA	UPF1 RNA helicase and ATPase [Source:HGNC Symbol;Acc:HGNC:9962]	protein_coding;nonsense_mediated_decay;protein_coding_CDS_not_defined;retained_intron	DOID:10534(stomach_cancer);DOID:12704(ataxia_telangiectasia);DOID:1272(telangiectasis);DOID:162(cancer)	R-HSA-927789(Formation of UPF1:eRF3 complex on mRNA with a premature termination codon and no Exon Junction Complex);R-HSA-927813(p-4S-UPF1 recruits SMG5, SMG7, SMG6, PNRC2, DCP1A, and PP2A);R-HSA-927830(Decay of mRNA in SMG6:SMG5:SMG7:mRNA complex);R-HSA-927832(UPF1 binds an mRNP with a termination codon preceding an Exon Junction Complex);R-HSA-927836(SMG6 hydrolyzes mRNA with premature termina…	18.596	18.714	19.1047	17.9564	17.7685	18.3054	16.792	16.3628	16.741	17.5004	17.5864	18.4084	11693	12292	11853	9343	11018	10364	8881	8372	9512	10940	9313	11741
ENSG00000005020	chr7	26667068	26865113	-	SKAP2	8935	ENST00000345317;ENST00000489977;ENST00000468712	GO:0005515(protein binding);GO:0005654(nucleoplasm);GO:0005737(cytoplasm);GO:0005829(cytosol);GO:0005886(plasma membrane);GO:0007165(signal transduction);GO:0008285(negative regulation of cell population proliferation);GO:0042113(B cell activation);GO:0042113(B cell activation)	05135(Yersinia infection);05135(Yersinia infection)	K23471	NA	NA	src kinase associated phosphoprotein 2 [Source:HGNC Symbol;Acc:HGNC:15687]	protein_coding;protein_coding_CDS_not_defined;retained_intron	DOID:299(adenocarcinoma);DOID:3007(breast_ductal_carcinoma);DOID:3498(pancreatic_ductal_adenocarcinoma);DOID:4074(pancreatic_adenocarcinoma)	R-HSA-391151(p-4Y-SIRPA:CD47:SKAP2 binds FYB);R-HSA-391157(p-4Y-SIRPA:CD47 binds SKAP2)	5.28559	4.68229	4.89418	5.29191	5.21769	4.80538	4.97867	4.90071	4.78429	4.83694	5.13827	5.31348	1995	1845	1822	1652	1941	1632	1580	1505	1631	1814	1632	2033
ENSG00000005022	X	119468422	119471396	+	SLC25A5	292	ENST00000475354;ENST00000317881;ENST00000460013;ENST00000463551	GO:0000295(adenine nucleotide transmembrane transporter activity);GO:0003723(RNA binding);GO:0005471(ATP:ADP antiporter activity);GO:0005515(protein binding);GO:0005634(nucleus);GO:0005739(mitochondrion);GO:0005743(mitochondrial inner membrane);GO:0005757(mitochondrial permeability transition pore complex);GO:0005886(plasma membrane);GO:0007059(chromosome segregation);GO:0008284(positive regulati…	04020(Calcium signaling pathway);04022(cGMP-PKG signaling pathway);04217(Necroptosis);04218(Cellular senescence);04613(Neutrophil extracellular trap formation);05010(Alzheimer disease);05012(Parkinson disease);05016(Huntington disease);05017(Spinocerebellar ataxia);05020(Prion disease);05022(Pathways of neurodegeneration - multiple diseases);05164(Influenza A);05166(Human T-cell leukemia virus 1 …	K05863	NA	NA	solute carrier family 25 member 5 [Source:HGNC Symbol;Acc:HGNC:10991]	protein_coding_CDS_not_defined;protein_coding	DOID:0111517(autosomal_dominant_progressive_external_ophthalmoplegia_with_mitochondrial_DNA_deletions_2);DOID:11984(hypertrophic_cardiomyopathy);DOID:162(cancer);DOID:700(mitochondrial_metabolism_disease)	R-HSA-163215(SLC25A5,6 dimers exchange ATP for ADP across the mitochondrial inner membrane);R-HSA-180905(Association of Vpr with ANT1);R-HSA-9837978(LONP1 binds mitochondrial inner membrane proteins);R-HSA-9838004(LONP1 degrades mitochondrial inner membrane proteins)	262.475	270.005	276.707	261.851	262.946	261.374	242.656	239.012	243.512	249.046	251.186	244.604	28718	30856	29865	23702	28370	25748	22326	21281	24075	27091	23140	27142
ENSG00000005059	chr4	109560209	109688719	+	MCUB	55013	ENST00000472310;ENST00000515114;ENST00000394650;ENST00000452915;ENST00000494604	GO:0005654(nucleoplasm);GO:0005739(mitochondrion);GO:0005743(mitochondrial inner membrane);GO:0006811(ion transport);GO:0006816(calcium ion transport);GO:0006851(mitochondrial calcium ion transmembrane transport);GO:0016020(membrane);GO:0019855(calcium channel inhibitor activity);GO:0034704(calcium channel complex);GO:0036444(calcium import into the mitochondrion);GO:0043231(intracellular membran…	NA	K22829	NA	NA	mitochondrial calcium uniporter dominant negative subunit beta [Source:HGNC Symbol;Acc:HGNC:26076]	retained_intron;protein_coding_CDS_not_defined;protein_coding	NA	R-HSA-8949178(MCU translocates calcium from the mitochondrial intermembrane space to the mitochondrial matrix);R-HSA-8953461(SMDT1 assists in assembling MCU, MCUB, MICU1, MICU2 (or MICU3) yielding the MCU complex)	10.6906	11.1338	11.6101	9.71966	10.1998	9.6129	9.47296	9.86879	9.55965	9.73318	9.24783	9.69749	2675	2911	2867	2013	2518	2169	1995	2011	2163	2423	1949	2461
ENSG00000005073	chr7	27181157	27185232	-	HOXA11	3207	ENST00000006015	GO:0000978(RNA polymerase II cis-regulatory region sequence-specific DNA binding);GO:0000981(DNA-binding transcription factor activity, RNA polymerase II-specific);GO:0001501(skeletal system development);GO:0001656(metanephros development);GO:0001658(branching involved in ureteric bud morphogenesis);GO:0001759(organ induction);GO:0002062(chondrocyte differentiation);GO:0002063(chondrocyte develop…	05202(Transcriptional misregulation in cancer)	K21951	NA	Homeobox	homeobox A11 [Source:HGNC Symbol;Acc:HGNC:5101]	protein_coding	DOID:1036(chronic_leukemia);DOID:1037(lymphoid_leukemia);DOID:1240(leukemia);DOID:162(cancer);DOID:5223(infertility);DOID:9827(radioulnar_synostosis)	R-HSA-9830765(Expression of GDNF in metanephric mesenchyme);R-HSA-9830917(EYA1, PAX2, and HOX11 paralog bind the SIX2 gene);R-HSA-9830969(EYA1, PAX2, and HOX11 paralog bind the GDNF gene);R-HSA-9831006(Expression of SIX2 in metanephric mesenchyme)	0	0	0	0	0.020881	0	0	0	0	0	0	0	0	0	0	0	4	0	0	0	0	0	0	0
ENSG00000005075	chr7	102473128	102478922	-	POLR2J	5439	ENST00000292614	GO:0000428(DNA-directed RNA polymerase complex);GO:0001055(RNA polymerase II activity);GO:0003677(DNA binding);GO:0003899(DNA-directed 5'-3' RNA polymerase activity);GO:0005515(protein binding);GO:0005634(nucleus);GO:0005654(nucleoplasm);GO:0005665(RNA polymerase II, core complex);GO:0006351(DNA-templated transcription);GO:0006366(transcription by RNA polymerase II);GO:0030275(LRR domain binding)…	03020(RNA polymerase);03420(Nucleotide excision repair);05016(Huntington disease)	K03008	NA	NA	RNA polymerase II subunit J [Source:HGNC Symbol;Acc:HGNC:9197]	protein_coding	NA	R-HSA-109638(Recruitment of RNA Polymerase II Holoenzyme by TFIIF to the pol II promoter:TFIID:TFIIA:TFIIB complex);R-HSA-109639(Formation of the closed pre-initiation complex);R-HSA-111264(Addition of nucleotides between position +11 and +30);R-HSA-112379(Recruitment of elongation factors to form elongation complex);R-HSA-112381(Hyperphosphorylation (Ser2) of RNA Pol II CTD by P-TEFb complex);R-…	26.06	28.8597	31.4926	27.2809	29.9581	31.1895	27.0523	25.5776	24.9788	30.0297	27.5978	25.5055	1718	1988	2048	1488	1948	1852	1500	1373	1488	1969	1532	1706
ENSG00000005100	chr17	5440917	5468982	-	DHX33	56919	ENST00000225296;ENST00000575153;ENST00000433302;ENST00000572490;ENST00000574023	GO:0000166(nucleotide binding);GO:0000182(rDNA binding);GO:0003676(nucleic acid binding);GO:0003723(RNA binding);GO:0003724(RNA helicase activity);GO:0003725(double-stranded RNA binding);GO:0003729(mRNA binding);GO:0004386(helicase activity);GO:0005515(protein binding);GO:0005524(ATP binding);GO:0005634(nucleus);GO:0005654(nucleoplasm);GO:0005730(nucleolus);GO:0005737(cytoplasm);GO:0006413(transl…	04621(NOD-like receptor signaling pathway);04621(NOD-like receptor signaling pathway)	K17820	EC:5.6.2.6	NA	DEAH-box helicase 33 [Source:HGNC Symbol;Acc:HGNC:16718]	protein_coding;retained_intron;nonsense_mediated_decay	NA	NA	21.3737	22.0079	21.1789	18.7106	18.7084	19.4433	20.2823	21.1262	21.1624	18.8733	19.4602	20.1539	8708	9363	8511	6306	7516	7132	6949	7004	7790	7645	6676	8326
ENSG00000005108	chr7	11370365	11832198	-	THSD7A	221981	ENST00000423059;ENST00000408005	GO:0001525(angiogenesis);GO:0005515(protein binding);GO:0005576(extracellular region);GO:0005886(plasma membrane);GO:0016020(membrane);GO:0030036(actin cytoskeleton organization);GO:0030154(cell differentiation);GO:0042995(cell projection);GO:0042995(cell projection)	NA	NA	NA	NA	thrombospondin type 1 domain containing 7A [Source:HGNC Symbol;Acc:HGNC:22207]	protein_coding;retained_intron	DOID:11476(osteoporosis)	R-HSA-5173005(B3GALTL transfers glucose to O-fucosyl-proteins);R-HSA-5173192(POFUT2 transfers fucose to TSR domain-containing proteins);R-HSA-6785565(Defective B3GALTL does not transfer glucose to O-fucosyl-proteins)	0.00437524	0	0.0105603	0.0117112	0.0142083	0	0.01053	0.00640081	0.017294	0.018809	0.00595958	0.0182329	4	0	9	8	11	0	7	5	12	15	4	15
ENSG00000005156	chr17	34980512	35009743	+	LIG3	3980,121227	ENST00000585941;ENST00000378526;ENST00000262327;ENST00000592690;ENST00000590181;ENST00000586407;ENST00000588109;ENST00000586435;ENST00000590630;ENST00000586058;ENST00000588713;ENST00000593099;ENST00000586119;ENST00000585370	GO:0000166(nucleotide binding);GO:0000724(double-strand break repair via homologous recombination);GO:0003677(DNA binding);GO:0003909(DNA ligase activity);GO:0003910(DNA ligase (ATP) activity);GO:0005515(protein binding);GO:0005524(ATP binding);GO:0005634(nucleus);GO:0005654(nucleoplasm);GO:0005739(mitochondrion);GO:0006259(DNA metabolic process);GO:0006260(DNA replication);GO:0006273(lagging str…	03410(Base excision repair);03410(Base excision repair)	K10776	EC:6.5.1.1	NA	DNA ligase 3 [Source:HGNC Symbol;Acc:HGNC:6600]	protein_coding;retained_intron;protein_coding_CDS_not_defined;nonsense_mediated_decay	DOID:0070329(mitochondrial_DNA_depletion_syndrome);DOID:1036(chronic_leukemia);DOID:1793(pancreatic_cancer)	R-HSA-110376(Recruitment of LIG3:XRCC1 complex to the site of repair by POLB);R-HSA-110380(Dissociation of LIG3:XRCC1 complex from the BER site);R-HSA-5649705(PNKP hydrolyzes the terminal 3'Pi at the NEIL1,NEIL2-generated single strand break (SSB));R-HSA-5649723(POLB incorporates a single nucleotide in place of excised AP residue in NEIL1,NEIL2-mediated AP site resolution);R-HSA-5649724(LIG3:XRCC…	2.6283	3.02085	2.88413	3.01887	2.62271	2.69358	2.82596	3.00756	3.05478	2.72036	2.73848	2.7422	2391	2870	2587	2273	2353	2206	2164	2228	2509	2458	2098	2531
ENSG00000005175	chr12	47661249	47706030	-	RPAP3	79657	ENST00000005386;ENST00000548211;ENST00000432584;ENST00000380650;ENST00000548296;ENST00000547706;ENST00000551293	GO:0005515(protein binding);GO:0005829(cytosol);GO:0050821(protein stabilization);GO:0097255(R2TP complex);GO:0101031(chaperone complex);GO:1990062(RPAP3/R2TP/prefoldin-like complex);GO:1990062(RPAP3/R2TP/prefoldin-like complex)	NA	K23002	NA	NA	RNA polymerase II associated protein 3 [Source:HGNC Symbol;Acc:HGNC:26151]	protein_coding;protein_coding_CDS_not_defined;retained_intron	NA	NA	10.1887	10.0588	10.3868	10.0392	10.3671	10.3316	10.2239	10.0347	10.3487	10.3829	10.6728	10.7134	3838	3957	3861	3130	3851	3507	3240	3077	3522	3889	3387	4093
ENSG00000005187	chr16	20610243	20797581	+	ACSM3	6296	ENST00000501740;ENST00000614721;ENST00000289416;ENST00000440284;ENST00000562251;ENST00000563914;ENST00000567387;ENST00000561499;ENST00000567711;ENST00000567006	GO:0000166(nucleotide binding);GO:0004321(fatty-acyl-CoA synthase activity);GO:0005515(protein binding);GO:0005524(ATP binding);GO:0005739(mitochondrion);GO:0005759(mitochondrial matrix);GO:0006629(lipid metabolic process);GO:0006631(fatty acid metabolic process);GO:0006633(fatty acid biosynthetic process);GO:0006637(acyl-CoA metabolic process);GO:0008217(regulation of blood pressure);GO:0015645(…	00650(Butanoate metabolism);00650(Butanoate metabolism)	K01896	EC:6.2.1.2	NA	acyl-CoA synthetase medium chain family member 3 [Source:HGNC Symbol;Acc:HGNC:10522]	protein_coding_CDS_not_defined;protein_coding;retained_intron	DOID:10763(hypertension);DOID:10825(essential_hypertension);DOID:2986(IgA_glomerulonephritis);DOID:8577(ulcerative_colitis);DOID:9282(ocular_hypertension);DOID:9970(obesity)	R-HSA-8875013(ACSM3,ACSM6 ligate CoA to BUT)	0.196241	0.230684	0.258281	0.36154	0.371023	0.348822	0.183174	0.155033	0.22839	0.257929	0.252546	0.256014	107	130	137	160	198	169	85	69	111	137	114	139
ENSG00000005189	chr16	20806429	20849665	+	REXO5	81691	ENST00000568894;ENST00000568046;ENST00000566993;ENST00000348433;ENST00000261377;ENST00000566276;ENST00000568476;ENST00000568647;ENST00000566518;ENST00000564274;ENST00000563068;ENST00000567297;ENST00000563617;ENST00000563045;ENST00000561474;ENST00000568334	GO:0003676(nucleic acid binding);GO:0003723(RNA binding);GO:0004518(nuclease activity);GO:0004527(exonuclease activity);GO:0005634(nucleus);GO:0005730(nucleolus);GO:0016787(hydrolase activity);GO:0070062(extracellular exosome);GO:0070062(extracellular exosome)	03008(Ribosome biogenesis in eukaryotes);03008(Ribosome biogenesis in eukaryotes)	K14570	EC:3.1.-.-	NA	RNA exonuclease 5 [Source:HGNC Symbol;Acc:HGNC:24661]	protein_coding;nonsense_mediated_decay;protein_coding_CDS_not_defined;retained_intron	NA	NA	3.37891	3.1998	3.28323	3.97252	4.3434	4.23698	3.12698	3.57293	3.21362	3.71773	3.63902	3.94171	983	972	940	957	1244	1107	766	844	845	1072	890	1163
ENSG00000005194	chr16	57428187	57447420	-	CIAPIN1	57019	ENST00000394391;ENST00000567518;ENST00000565961;ENST00000569370;ENST00000568940;ENST00000569979;ENST00000570000;ENST00000564885;ENST00000565786;ENST00000569246;ENST00000565368;ENST00000563561;ENST00000566284;ENST00000563341	GO:0005506(iron ion binding);GO:0005515(protein binding);GO:0005634(nucleus);GO:0005654(nucleoplasm);GO:0005730(nucleolus);GO:0005737(cytoplasm);GO:0005739(mitochondrion);GO:0005758(mitochondrial intermembrane space);GO:0006915(apoptotic process);GO:0009055(electron transfer activity);GO:0016226(iron-sulfur cluster assembly);GO:0022900(electron transport chain);GO:0030097(hemopoiesis);GO:0043066(…	NA	K22746	NA	NA	cytokine induced apoptosis inhibitor 1 [Source:HGNC Symbol;Acc:HGNC:28050]	protein_coding;nonsense_mediated_decay;retained_intron;protein_coding_CDS_not_defined	DOID:10534(stomach_cancer);DOID:1240(leukemia);DOID:162(cancer);DOID:684(hepatocellular_carcinoma)	R-HSA-2564824(NADPH reduces NDOR1:CIAPIN1);R-HSA-2564826(4Fe-4S cluster assembles on NUBP2:NUBP1 scaffold)	31.5485	32.0304	31.4861	31.8681	31.8961	30.0815	32.7323	31.0732	30.3698	32.7988	32.0645	33.143	7514	7968	7397	6280	7492	6455	6558	6024	6537	7767	6431	8006
ENSG00000005206	chr19	2328615	2353933	+	SPPL2B	56928	ENST00000585725;ENST00000586332;ENST00000621568;ENST00000614794;ENST00000613503;ENST00000610743;ENST00000618220;ENST00000586111;ENST00000587851;ENST00000593243;ENST00000622308;ENST00000612623;ENST00000614784;ENST00000589515	GO:0000139(Golgi membrane);GO:0005515(protein binding);GO:0005654(nucleoplasm);GO:0005764(lysosome);GO:0005765(lysosomal membrane);GO:0005768(endosome);GO:0005794(Golgi apparatus);GO:0005813(centrosome);GO:0005886(plasma membrane);GO:0006508(proteolysis);GO:0006509(membrane protein ectodomain proteolysis);GO:0008233(peptidase activity);GO:0010008(endosome membrane);GO:0010803(regulation of tumor …	NA	K09597	EC:3.4.23.-	NA	signal peptide peptidase like 2B [Source:HGNC Symbol;Acc:HGNC:30627]	protein_coding_CDS_not_defined;nonsense_mediated_decay;protein_coding;retained_intron	NA	R-HSA-8863101(SPPL2a/b cleaves TNF(1-76))	6.48621	7.71552	7.04235	6.5677	6.78539	6.50299	6.36893	6.75455	7.01168	6.73401	6.64625	6.74539	3393	4213	3633	2843	3498	3064	2803	2875	3312	3502	2927	3577
ENSG00000005238	chr9	35104112	35115862	-	ATOSB		ENST00000378566;ENST00000322813;ENST00000603301;ENST00000488109;ENST00000605244;ENST00000378561;ENST00000378557;ENST00000605104;ENST00000605392	GO:0005515(protein binding);GO:0005634(nucleus);GO:0005634(nucleus)	NA	NA	NA	NA	atos homolog B [Source:HGNC Symbol;Acc:HGNC:25666]	protein_coding;protein_coding_CDS_not_defined	NA	NA	3.89069	4.02008	3.77028	5.53222	5.16927	5.05102	3.14839	3.59945	3.65128	5.16255	4.68734	4.90669	1749	1888	1672	2057	2290	2044	1191	1318	1484	2305	1774	2237
ENSG00000005243	chr17	48026167	48038030	-	COPZ2	51226	ENST00000580409;ENST00000583414;ENST00000579263	GO:0000139(Golgi membrane);GO:0005737(cytoplasm);GO:0005789(endoplasmic reticulum membrane);GO:0005794(Golgi apparatus);GO:0005801(cis-Golgi network);GO:0005829(cytosol);GO:0006886(intracellular protein transport);GO:0006890(retrograde vesicle-mediated transport, Golgi to endoplasmic reticulum);GO:0006891(intra-Golgi vesicle-mediated transport);GO:0015031(protein transport);GO:0016020(membrane);G…	NA	K20472	NA	NA	COPI coat complex subunit zeta 2 [Source:HGNC Symbol;Acc:HGNC:19356]	retained_intron;nonsense_mediated_decay;protein_coding	NA	R-HSA-6807872(Active ARF recruits coatomer);R-HSA-6807875(ARFGAP, cargo, v-SNAREs and p24 proteins bind nascent COPI complex);R-HSA-6807877(ARFGAPs stimulate ARF GTPase activity);R-HSA-6809003(ERGIC-to-Golgi vesicles bind dynein:dynactin );R-HSA-6809006(Vesicle is tethered through binding GOLGA2:GORASP1, GOLGB1 and the COG complex);R-HSA-6809010(COPI vesicle uncoating);R-HSA-6809011(cis-Golgi t-S…	0	0	0	0	0.0265714	0.0235741	0	0	0	0	0	0	0	0	0	0	5	3	0	0	0	0	0	0
ENSG00000005249	chr7	107044705	107161811	+	PRKAR2B	5577	ENST00000265717;ENST00000706580;ENST00000706581;ENST00000706585;ENST00000706590;ENST00000706591;ENST00000706592;ENST00000706593	GO:0000166(nucleotide binding);GO:0001932(regulation of protein phosphorylation);GO:0004862(cAMP-dependent protein kinase inhibitor activity);GO:0005515(protein binding);GO:0005737(cytoplasm);GO:0005813(centrosome);GO:0005829(cytosol);GO:0005886(plasma membrane);GO:0005952(cAMP-dependent protein kinase complex);GO:0006631(fatty acid metabolic process);GO:0007612(learning);GO:0008603(cAMP-dependen…	04910(Insulin signaling pathway);04910(Insulin signaling pathway)	K04739	NA	NA	protein kinase cAMP-dependent type II regulatory subunit beta [Source:HGNC Symbol;Acc:HGNC:9392]	protein_coding;retained_intron	DOID:11612(polycystic_ovary_syndrome);DOID:225(syndrome);DOID:2999(granulosa_cell_tumor)	R-HSA-111925(cAMP induces dissociation of inactive PKA tetramers);R-HSA-2574840(AJUBA facilitates AURKA autophosphorylation);R-HSA-2574845(AJUBA binds centrosome-associated AURKA);R-HSA-3000310(AURKA phosphorylates PLK1);R-HSA-3000319(BORA binds PLK1 and AURKA);R-HSA-380272(Plk1-mediated phosphorylation of Nlp);R-HSA-380283(Recruitment of additional gamma tubulin/ gamma TuRC to the centrosome);R-…	0.811573	0.760169	0.954819	1.15643	1.02115	0.963923	0.940675	0.83974	0.693801	0.983601	1.14583	1.08489	722	707	836	851	895	772	704	607	559	869	858	977
ENSG00000005302	X	11758159	11775772	+	MSL3	10943	ENST00000361672;ENST00000337339;ENST00000647869;ENST00000649988;ENST00000312196;ENST00000647701;ENST00000648889;ENST00000647857;ENST00000468149;ENST00000648918;ENST00000649130;ENST00000398527;ENST00000476743;ENST00000648120;ENST00000473380;ENST00000649078;ENST00000649602;ENST00000649308;ENST00000650215;ENST00000649785;ENST00000649685;ENST00000649684;ENST00000649649;ENST00000380693;ENST00000478462…	GO:0003677(DNA binding);GO:0005515(protein binding);GO:0005634(nucleus);GO:0005654(nucleoplasm);GO:0006325(chromatin organization);GO:0006338(chromatin remodeling);GO:0006355(regulation of DNA-templated transcription);GO:0035064(methylated histone binding);GO:0035267(NuA4 histone acetyltransferase complex);GO:0045893(positive regulation of DNA-templated transcription);GO:0046972(histone acetyltra…	NA	K18403	NA	NA	MSL complex subunit 3 [Source:HGNC Symbol;Acc:HGNC:7370]	protein_coding;retained_intron;nonsense_mediated_decay	DOID:0111838(Basilicata-Akhtar_syndrome)	R-HSA-3321883(MSL acetylates histone H4)	3.77564	3.60147	3.40893	3.14709	3.2671	3.21752	3.71637	3.64005	3.50397	3.27663	3.3667	3.37136	2604	2604	2324	1800	2224	2005	2162	2047	2189	2250	1960	2363
ENSG00000005339	chr16	3725054	3880713	-	CREBBP	1387	ENST00000262367;ENST00000382070;ENST00000637492;ENST00000571763;ENST00000576720;ENST00000570939;ENST00000574740;ENST00000573517;ENST00000572569;ENST00000635919;ENST00000638158;ENST00000573672;ENST00000571826;ENST00000572134;ENST00000575237;ENST00000634839;ENST00000635753;ENST00000635899	GO:0000122(negative regulation of transcription by RNA polymerase II);GO:0000123(histone acetyltransferase complex);GO:0000785(chromatin);GO:0001223(transcription coactivator binding);GO:0001666(response to hypoxia);GO:0002039(p53 binding);GO:0002223(stimulatory C-type lectin receptor signaling pathway);GO:0003682(chromatin binding);GO:0003684(damaged DNA binding);GO:0003712(transcription coregul…	03083(Polycomb repressive complex);03250(Viral life cycle - HIV-1);04024(cAMP signaling pathway);04066(HIF-1 signaling pathway);04068(FoxO signaling pathway);04110(Cell cycle);04310(Wnt signaling pathway);04330(Notch signaling pathway);04350(TGF-beta signaling pathway);04520(Adherens junction);04630(JAK-STAT signaling pathway);04720(Long-term potentiation);04916(Melanogenesis);04919(Thyroid hormo…	K04498	EC:2.3.1.48	NA	CREB binding protein [Source:HGNC Symbol;Acc:HGNC:2348]	protein_coding;retained_intron;protein_coding_CDS_not_defined	DOID:0050908(myelodysplastic_syndrome);DOID:0060041(autism_spectrum_disorder);DOID:10159(osteonecrosis);DOID:10554(meningoencephalitis);DOID:1240(leukemia);DOID:12858(Huntington's_disease);DOID:1574(alcohol_use_disorder);DOID:162(cancer);DOID:1749(squamous_cell_carcinoma);DOID:1933(Rubinstein-Taybi_syndrome);DOID:225(syndrome);DOID:5683(hereditary_breast_ovarian_cancer_syndrome);DOID:643(progress…	R-HSA-1028812(Expression of interferon-beta);R-HSA-1028815(p-T,4S-IRF3:p-T,4S-IRF3:CREBBP, EP300 binds promoters of Interferon-beta);R-HSA-1028817(CREBBP, EP300 binds p-T,4S-IRF3:p-T,4S-IRF3);R-HSA-1028819(VAF/pIRF7:CBP/p300 binds the promoters of type-I IFN genes);R-HSA-1028820(Formation of VAF (virus-activated factor) complex);R-HSA-1183003(Expression of Leptin);R-HSA-1183058(Expression of Adip…	6.76254	6.78457	6.78085	7.29275	6.80026	7.07637	7.51728	8.00421	7.98144	7.29413	7.93024	8.03	7371	7726	7294	6577	7309	6946	6892	7100	7863	7904	7280	8877
ENSG00000005379	chr17	58301228	58328795	-	TSPOAP1	9256	ENST00000581692;ENST00000581675;ENST00000268893	GO:0005515(protein binding);GO:0005737(cytoplasm);GO:0005739(mitochondrion);GO:0005829(cytosol);GO:0008150(biological_process);GO:0030156(benzodiazepine receptor binding);GO:0044305(calyx of Held);GO:0046928(regulation of neurotransmitter secretion);GO:0098978(glutamatergic synapse);GO:0099509(regulation of presynaptic cytosolic calcium ion concentration);GO:0099626(voltage-gated calcium channel …	NA	K19922	NA	NA	TSPO associated protein 1 [Source:HGNC Symbol;Acc:HGNC:16831]	retained_intron;protein_coding	NA	R-HSA-210426(Glutamate synaptic vesicle docking and priming);R-HSA-210430(Release of L-Glutamate at the synapse);R-HSA-372505(Acetylcholine synaptic vesicle docking and priming);R-HSA-372529(Release of acetylcholine at the synapse);R-HSA-374899(Release of noradrenaline at the synapse);R-HSA-374922(Noradrenalin synaptic vesicle docking and priming);R-HSA-380574(Dopamine synaptic vesicle docking an…	0	0	0	0	0.00501154	0	0	0	0	0	0	0.00746528	0	0	0	0	4	0	0	0	0	0	0	8
ENSG00000005381	chr17	58269855	58280935	-	MPO	4353	ENST00000225275	GO:0001878(response to yeast);GO:0002149(hypochlorous acid biosynthetic process);GO:0002679(respiratory burst involved in defense response);GO:0003682(chromatin binding);GO:0004601(peroxidase activity);GO:0005515(protein binding);GO:0005576(extracellular region);GO:0005615(extracellular space);GO:0005634(nucleus);GO:0005654(nucleoplasm);GO:0005764(lysosome);GO:0006952(defense response);GO:0006979…	00983(Drug metabolism - other enzymes);04145(Phagosome);04613(Neutrophil extracellular trap formation);05202(Transcriptional misregulation in cancer);05221(Acute myeloid leukemia)	K10789	EC:1.11.2.2	NA	myeloperoxidase [Source:HGNC Symbol;Acc:HGNC:7218]	protein_coding	DOID:0080162(lupus_nephritis);DOID:0080348(Alzheimer's_disease_1);DOID:1003(pelvic_inflammatory_disease);DOID:10283(prostate_cancer);DOID:1036(chronic_leukemia);DOID:1037(lymphoid_leukemia);DOID:10534(stomach_cancer);DOID:10652(Alzheimer's_disease);DOID:1074(kidney_failure);DOID:10923(sickle_cell_anemia);DOID:10952(nephritis);DOID:11664(nephrosclerosis);DOID:1168(familial_hyperlipidemia);DOID:121…	R-HSA-6789031(Membrane-bound myeloperoxidase (MPO) produces hypochlorous acid (HOCl));R-HSA-6789126(Myeloperoxidase (MPO) produces hypochlorous acid (HOCl));R-HSA-6789136(Myeloperoxidase (MPO) binds to the bacterial cell surface);R-HSA-6798751(Exocytosis of azurophil granule lumen proteins);R-HSA-8933635(Myeloperoxidase (MPO) catalyzes oxidation of nitrite to nitrogen dioxide)	0	0	0	0.0114874	0	0	0	0	0	0	0	0	0	0	0	3	0	0	0	0	0	0	0	0
ENSG00000005421	chr7	95297676	95324532	-	PON1	5444	ENST00000222381	GO:0004063(aryldialkylphosphatase activity);GO:0004064(arylesterase activity);GO:0005509(calcium ion binding);GO:0005543(phospholipid binding);GO:0005576(extracellular region);GO:0005615(extracellular space);GO:0005789(endoplasmic reticulum membrane);GO:0008203(cholesterol metabolic process);GO:0009636(response to toxic substance);GO:0010875(positive regulation of cholesterol efflux);GO:0016787(h…	NA	K01045	EC:3.1.1.2,3.1.8.1	NA	paraoxonase 1 [Source:HGNC Symbol;Acc:HGNC:9204]	protein_coding	DOID:0050731(vitamin_B12_deficiency);DOID:0060060(non-Hodgkin_lymphoma);DOID:0060669(cerebral_cavernous_malformation);DOID:0080001(bone_disease);DOID:0080771(beta-thalassemia_major);DOID:10126(keratoconus);DOID:10159(osteonecrosis);DOID:10283(prostate_cancer);DOID:1040(chronic_lymphocytic_leukemia);DOID:10591(pre-eclampsia);DOID:10603(glucose_intolerance);DOID:10608(celiac_disease);DOID:10652(Alz…	R-HSA-8932633(PON1,2,3:Ca2+ dimers hydrolyse 5-HETEL to 5-HETE);R-HSA-9756136(PON1,3 hydrolyse 2-OH-ATVL to 2-OH-ATV);R-HSA-9756150(PON1,3 hydrolyse 4-OH-ATVL to 4-OH-ATV);R-HSA-9756177(PON1,3 hydrolyse ATVL to ATV)	0.0213974	0.0204869	0.0216919	0.0356933	0.0216991	0	0	0	0	0	0	0	5	5	5	6	5	0	0	0	0	0	0	0
ENSG00000005436	chr2	75652000	75710899	-	GCFC2	6936	ENST00000321027;ENST00000470197;ENST00000541687;ENST00000409857;ENST00000427862;ENST00000472230;ENST00000486016;ENST00000442309;ENST00000470503	GO:0000245(spliceosomal complex assembly);GO:0000398(mRNA splicing, via spliceosome);GO:0003677(DNA binding);GO:0005515(protein binding);GO:0005634(nucleus);GO:0005654(nucleoplasm);GO:0005730(nucleolus);GO:0005829(cytosol);GO:0006355(regulation of DNA-templated transcription);GO:0006397(mRNA processing);GO:0006807(nitrogen compound metabolic process);GO:0008380(RNA splicing);GO:0043170(macromolec…	NA	K09061	NA	GCFC	GC-rich sequence DNA-binding factor 2 [Source:HGNC Symbol;Acc:HGNC:1317]	protein_coding;retained_intron;nonsense_mediated_decay	DOID:4428(dyslexia)	R-HSA-9770847(Spliceosomal P complex dissociates yielding the intron-containing complex (ILS) and the spliced mRNP (new));R-HSA-9772351(Disassembly of the Intron Lariat Spliceosome (new))	8.07643	8.51424	7.69085	7.78442	7.87921	6.5479	8.39271	8.9702	8.13726	6.9943	7.88973	7.99513	3108	3423	2920	2478	2989	2270	2717	2810	2829	2676	2557	3120
ENSG00000005448	chr2	74421678	74425755	+	WDR54	84058	ENST00000461531;ENST00000409791;ENST00000475328;ENST00000469932;ENST00000493982;ENST00000348227;ENST00000465134;ENST00000480089;ENST00000482880;ENST00000468778;ENST00000469321;ENST00000482605	GO:0002091(negative regulation of receptor internalization);GO:0005515(protein binding);GO:0005930(axoneme);GO:0031982(vesicle);GO:0042058(regulation of epidermal growth factor receptor signaling pathway);GO:0042803(protein homodimerization activity);GO:0043231(intracellular membrane-bounded organelle);GO:0043408(regulation of MAPK cascade);GO:0060271(cilium assembly);GO:0060271(cilium assembly)	NA	K24749	NA	NA	WD repeat domain 54 [Source:HGNC Symbol;Acc:HGNC:25770]	protein_coding_CDS_not_defined;protein_coding;retained_intron	NA	NA	18.3776	18.0678	19.5796	17.8215	18.2804	18.2278	19.9618	18.506	19.1856	16.1993	18.1258	18.548	3693	3795	3880	2965	3623	3300	3374	3027	3483	3237	3068	3781
ENSG00000005469	chr7	87345664	87399794	+	CROT	54677	ENST00000331536;ENST00000419147;ENST00000412227;ENST00000442291;ENST00000488850;ENST00000469785;ENST00000479014	GO:0005515(protein binding);GO:0005777(peroxisome);GO:0005782(peroxisomal matrix);GO:0005829(cytosol);GO:0006091(generation of precursor metabolites and energy);GO:0006629(lipid metabolic process);GO:0006631(fatty acid metabolic process);GO:0006635(fatty acid beta-oxidation);GO:0008458(carnitine O-octanoyltransferase activity);GO:0009437(carnitine metabolic process);GO:0015908(fatty acid transpor…	04146(Peroxisome);04146(Peroxisome)	K05940	EC:2.3.1.137	NA	carnitine O-octanoyltransferase [Source:HGNC Symbol;Acc:HGNC:2366]	protein_coding;retained_intron	NA	R-HSA-390281(4,8-dimethylnonanoyl-CoA + carnitine => 4,8-dimethylnonanoylcarnitine + CoASH);R-HSA-9033233(PEX5S,L binds cargo proteins containing PTS1);R-HSA-9033235(Cargo of PEX5S,L translocates from the cytosol to the peroxisomal matrix);R-HSA-9033236(PEX5S,L:Cargo binds PEX13:PEX14:PEX2:PEX10:PEX12 (Docking and Translocation Module))	3.15429	3.4168	3.33312	3.19726	2.89985	3.24154	2.83848	2.77988	2.80514	3.17858	2.87868	3.11979	1112	1258	1160	933	1009	1029	843	800	893	1114	855	1115
ENSG00000005471	chr7	87401696	87480435	-	ABCB4	5244	ENST00000649586	GO:0000166(nucleotide binding);GO:0005515(protein binding);GO:0005524(ATP binding);GO:0005548(phospholipid transporter activity);GO:0005654(nucleoplasm);GO:0005737(cytoplasm);GO:0005829(cytosol);GO:0005886(plasma membrane);GO:0005925(focal adhesion);GO:0006629(lipid metabolic process);GO:0006869(lipid transport);GO:0016020(membrane);GO:0016324(apical plasma membrane);GO:0016887(ATP hydrolysis act…	02010(ABC transporters);04976(Bile secretion)	K05659	EC:7.6.2.2	NA	ATP binding cassette subfamily B member 4 [Source:HGNC Symbol;Acc:HGNC:45]	protein_coding	DOID:0060262(gallbladder_disease);DOID:0060643(primary_sclerosing_cholangitis);DOID:0070223(progressive_familial_intrahepatic_cholestasis_3);DOID:0070229(intrahepatic_cholestasis_of_pregnancy_3);DOID:10211(cholelithiasis);DOID:12236(primary_biliary_cholangitis);DOID:13580(cholestasis);DOID:14268(sclerosing_cholangitis);DOID:1485(cystic_fibrosis);DOID:162(cancer);DOID:1852(intrahepatic_cholestasis…	R-HSA-1989762(Expression of ABCB4);R-HSA-5678706(ABCB4 transports PC from plasma membrane to extracellular region);R-HSA-5678749(Defective ABCB4 does not transport PC from plasma membrane to extracellular region)	0	0	0.0120318	0	0	0	0	0.0271218	0	0.0165509	0	0.00440077	0	0	7	0	0	0	0	13	0	9	0	3
ENSG00000005483	chr7	104940943	105115019	+	KMT2E	55904	ENST00000653259;ENST00000671314;ENST00000257745;ENST00000479838;ENST00000700500;ENST00000478990;ENST00000473063;ENST00000311117;ENST00000474203;ENST00000480368;ENST00000495267;ENST00000476671;ENST00000478079;ENST00000667857;ENST00000482560;ENST00000700336;ENST00000485619;ENST00000468607;ENST00000496191	GO:0000785(chromatin);GO:0000791(euchromatin);GO:0002446(neutrophil mediated immunity);GO:0003713(transcription coactivator activity);GO:0005515(protein binding);GO:0005634(nucleus);GO:0005654(nucleoplasm);GO:0005694(chromosome);GO:0005737(cytoplasm);GO:0005813(centrosome);GO:0005856(cytoskeleton);GO:0005886(plasma membrane);GO:0006306(DNA methylation);GO:0006325(chromatin organization);GO:000635…	00310(Lysine degradation);00310(Lysine degradation)	K09189	EC:2.1.1.354	NA	lysine methyltransferase 2E (inactive) [Source:HGNC Symbol;Acc:HGNC:18541]	retained_intron;nonsense_mediated_decay;protein_coding;protein_coding_CDS_not_defined	DOID:0060318(acute_promyelocytic_leukemia);DOID:10283(prostate_cancer);DOID:1240(leukemia);DOID:12849(autistic_disorder);DOID:1612(breast_cancer);DOID:4362(cervical_cancer);DOID:526(human_immunodeficiency_virus_infectious_disease);DOID:8692(myeloid_leukemia)	NA	4.7918	5.35723	4.9497	5.41072	5.27569	5.22064	5.22765	5.76375	5.54895	5.04162	5.21733	5.16735	4625	5401	4716	4325	5022	4538	4247	4529	4843	4842	4242	5059
ENSG00000005486	chr7	75842602	75888921	+	RHBDD2	57414	ENST00000318622;ENST00000454791;ENST00000006777;ENST00000476218;ENST00000468304;ENST00000428119;ENST00000467406	GO:0000139(Golgi membrane);GO:0000839(Hrd1p ubiquitin ligase ERAD-L complex);GO:0004252(serine-type endopeptidase activity);GO:0005515(protein binding);GO:0005654(nucleoplasm);GO:0005794(Golgi apparatus);GO:0016020(membrane);GO:0030433(ubiquitin-dependent ERAD pathway);GO:0030968(endoplasmic reticulum unfolded protein response);GO:0048471(perinuclear region of cytoplasm);GO:0051787(misfolded prot…	NA	K09652	NA	NA	rhomboid domain containing 2 [Source:HGNC Symbol;Acc:HGNC:23082]	protein_coding;nonsense_mediated_decay;protein_coding_CDS_not_defined	DOID:162(cancer)	NA	16.3549	15.3315	15.9765	16.8277	16.069	15.4823	14.9346	15.8488	16.7256	15.1131	14.4668	14.6932	2753	2697	2654	2344	2667	2347	2115	2171	2544	2530	2052	2508
ENSG00000005700	chr6	82169986	82247754	-	IBTK	25998	ENST00000505222;ENST00000306270;ENST00000508381;ENST00000445419;ENST00000610980;ENST00000503631;ENST00000510291;ENST00000471036;ENST00000369751	GO:0001933(negative regulation of protein phosphorylation);GO:0005515(protein binding);GO:0005634(nucleus);GO:0005654(nucleoplasm);GO:0005737(cytoplasm);GO:0016020(membrane);GO:0019901(protein kinase binding);GO:0030292(protein tyrosine kinase inhibitor activity);GO:0051209(release of sequestered calcium ion into cytosol);GO:0051209(release of sequestered calcium ion into cytosol)	NA	K24810	NA	NA	inhibitor of Bruton tyrosine kinase [Source:HGNC Symbol;Acc:HGNC:17853]	retained_intron;protein_coding;nonsense_mediated_decay	NA	NA	11.6213	10.9589	10.9519	12.2699	12.2296	11.8728	12.8925	13.8895	12.7388	12.9983	13.531	12.8265	7133	7025	6631	6231	7404	6561	6654	6939	7065	7930	6993	7983
ENSG00000005801	chr11	3339261	3379222	-	ZNF195	7748	ENST00000528796;ENST00000354599;ENST00000399602;ENST00000343338;ENST00000620374;ENST00000649622;ENST00000429541;ENST00000005082;ENST00000526601;ENST00000438262;ENST00000528410;ENST00000528218;ENST00000529789;ENST00000525313;ENST00000533036;ENST00000529228;ENST00000526540;ENST00000529678;ENST00000526598;ENST00000528636;ENST00000427810;ENST00000534569;ENST00000524857;ENST00000530643;ENST00000618467…	GO:0000978(RNA polymerase II cis-regulatory region sequence-specific DNA binding);GO:0000981(DNA-binding transcription factor activity, RNA polymerase II-specific);GO:0003677(DNA binding);GO:0005634(nucleus);GO:0006355(regulation of DNA-templated transcription);GO:0006357(regulation of transcription by RNA polymerase II);GO:0008270(zinc ion binding);GO:0046872(metal ion binding);GO:0046872(metal …	05168(Herpes simplex virus 1 infection);05168(Herpes simplex virus 1 infection)	K09228	NA	zf-C2H2	zinc finger protein 195 [Source:HGNC Symbol;Acc:HGNC:12986]	protein_coding;retained_intron;nonsense_mediated_decay;protein_coding_CDS_not_defined	NA	R-HSA-975040(KRAB-ZNF / KAP Interaction)	3.43099	3.71921	3.5282	3.42577	2.90659	3.2488	3.43127	3.50261	3.26685	3.32947	3.52368	3.30478	2839	3211	2881	2348	2370	2422	2387	2361	2443	2737	2457	2770
ENSG00000005810	chr13	77042474	77327094	-	MYCBP2	23077	ENST00000695078;ENST00000682321;ENST00000683823;ENST00000684354;ENST00000695079;ENST00000357337;ENST00000544440;ENST00000683697;ENST00000695080;ENST00000695082;ENST00000695083;ENST00000429715;ENST00000695084;ENST00000695085;ENST00000695086;ENST00000695087;ENST00000485061;ENST00000695088;ENST00000466564;ENST00000486679;ENST00000695089;ENST00000695090;ENST00000695091;ENST00000695092;ENST00000695094…	GO:0005085(guanyl-nucleotide exchange factor activity);GO:0005515(protein binding);GO:0005634(nucleus);GO:0005654(nucleoplasm);GO:0005737(cytoplasm);GO:0005829(cytosol);GO:0005856(cytoskeleton);GO:0005886(plasma membrane);GO:0007411(axon guidance);GO:0008045(motor neuron axon guidance);GO:0008270(zinc ion binding);GO:0008582(regulation of synaptic assembly at neuromuscular junction);GO:0015630(mi…	NA	K10693	EC:2.3.2.33	NA	MYC binding protein 2 [Source:HGNC Symbol;Acc:HGNC:23386]	retained_intron;protein_coding;protein_coding_CDS_not_defined	DOID:936(brain_disease)	NA	2.70987	2.88511	2.62775	2.7004	2.7594	2.7066	2.66416	2.82652	2.71895	2.57101	2.89031	2.78848	6516	7246	6235	5373	6540	5859	5388	5532	5910	6148	5851	6798
ENSG00000005812	chr13	76992598	77027195	-	FBXL3	26224	ENST00000485797;ENST00000477982;ENST00000355619;ENST00000417323;ENST00000470210	GO:0000151(ubiquitin ligase complex);GO:0004842(ubiquitin-protein transferase activity);GO:0005515(protein binding);GO:0005634(nucleus);GO:0005737(cytoplasm);GO:0005829(cytosol);GO:0016567(protein ubiquitination);GO:0016604(nuclear body);GO:0019005(SCF ubiquitin ligase complex);GO:0031146(SCF-dependent proteasomal ubiquitin-dependent protein catabolic process);GO:0031648(protein destabilization);…	04710(Circadian rhythm);04710(Circadian rhythm)	K10269	NA	NA	F-box and leucine rich repeat protein 3 [Source:HGNC Symbol;Acc:HGNC:13599]	protein_coding_CDS_not_defined;protein_coding	NA	R-HSA-390470(Association of CCT/TriC with other substrates during biosynthesis (unknown chaperone));R-HSA-400272(FBXL3 binds phosphorylated CRY proteins);R-HSA-400282(CRY proteins are ubiquitinylated);R-HSA-8952618(AcM-UBE2M transfers NEDD8 to CRL1 E3 ubiquitin ligase complex);R-HSA-8952620(NEDD8:AcM-UBE2M binds CRL1 E3 ubiquitin ligase complex);R-HSA-8955241(CAND1 binds cytosolic CRL E3 ubiquiti…	9.49171	9.07583	9.05678	9.23861	8.61699	8.28988	8.89272	9.35205	9.16604	9.35639	9.81293	8.94664	4727	4722	4450	3808	4233	3718	3725	3791	4126	4633	4115	4520
ENSG00000005844	chr16	30472658	30523567	+	ITGAL	3683	ENST00000678203;ENST00000676652;ENST00000564632	GO:0002291(T cell activation via T cell receptor contact with antigen bound to MHC molecule on antigen presenting cell);GO:0005178(integrin binding);GO:0005515(protein binding);GO:0005886(plasma membrane);GO:0006909(phagocytosis);GO:0006954(inflammatory response);GO:0007155(cell adhesion);GO:0007157(heterophilic cell-cell adhesion via plasma membrane cell adhesion molecules);GO:0007159(leukocyte …	04015(Rap1 signaling pathway);04514(Cell adhesion molecules);04613(Neutrophil extracellular trap formation);04650(Natural killer cell mediated cytotoxicity);04670(Leukocyte transendothelial migration);04810(Regulation of actin cytoskeleton);05144(Malaria);05150(Staphylococcus aureus infection);05166(Human T-cell leukemia virus 1 infection);05169(Epstein-Barr virus infection);05323(Rheumatoid arth…	K05718	NA	NA	integrin subunit alpha L [Source:HGNC Symbol;Acc:HGNC:6148]	nonsense_mediated_decay;retained_intron	DOID:10883(herpangina);DOID:10952(nephritis);DOID:12236(primary_biliary_cholangitis);DOID:1240(leukemia);DOID:1595(melancholic_depression);DOID:162(cancer);DOID:1883(hepatitis_C);DOID:2237(hepatitis);DOID:3083(chronic_obstructive_pulmonary_disease);DOID:3405(histiocytosis);DOID:399(tuberculosis);DOID:4248(coronary_stenosis);DOID:5082(liver_cirrhosis);DOID:6364(migraine);DOID:6612(leukocyte_adhesi…	R-HSA-199050(ICAM1-5 bind Integrin alphaLbeta2 (LFA-1));R-HSA-202718(Integrin alphaLbeta2 (LFA-1) binds F11R (JAM-A));R-HSA-6799350(Exocytosis of specific granule membrane proteins);R-HSA-8949335(RUNX3:CBFB binds the ITGAL gene,(ITGA4 gene) promoter);R-HSA-8949343(ITGAL gene,(ITGA4 gene) expression is stimulated by RUNX3:CBFB)	0.0117391	0.0167444	0.00493743	0.0214889	0.0132313	0.0143818	0.00827076	0.0159365	0	0.0098108	0	0	9	13	4	13	10	10	5	10	0	7	0	0
ENSG00000005882	chr17	50094737	50112152	+	PDK2	5164	ENST00000007708;ENST00000503614;ENST00000503176;ENST00000508960;ENST00000505897;ENST00000505440;ENST00000511026;ENST00000515040;ENST00000510219;ENST00000506242;ENST00000503076;ENST00000512204;ENST00000506647	GO:0000166(nucleotide binding);GO:0004672(protein kinase activity);GO:0004740(pyruvate dehydrogenase (acetyl-transferring) kinase activity);GO:0005515(protein binding);GO:0005524(ATP binding);GO:0005654(nucleoplasm);GO:0005739(mitochondrion);GO:0005759(mitochondrial matrix);GO:0005829(cytosol);GO:0005967(mitochondrial pyruvate dehydrogenase complex);GO:0006006(glucose metabolic process);GO:000611…	05415(Diabetic cardiomyopathy);05415(Diabetic cardiomyopathy)	K00898	EC:2.7.11.2	NA	pyruvate dehydrogenase kinase 2 [Source:HGNC Symbol;Acc:HGNC:8810]	protein_coding;retained_intron;protein_coding_CDS_not_defined	NA	R-HSA-203946(PDK isozymes phosphorylate PDHC subunit E1);R-HSA-9011543(DCA binds PDK2)	2.44339	2.29187	2.21808	3.12791	3.35374	3.17549	1.8397	1.63283	1.94034	2.89066	2.69302	2.4683	947	926	848	1001	1279	1105	602	515	680	1112	879	970
ENSG00000005884	chr17	50055968	50090480	+	ITGA3	3675	ENST00000506401;ENST00000505306;ENST00000320031;ENST00000007722;ENST00000508100;ENST00000570989;ENST00000512553;ENST00000505552;ENST00000510809;ENST00000505612;ENST00000507771;ENST00000515147;ENST00000504417;ENST00000506437;ENST00000514834	GO:0001764(neuron migration);GO:0001968(fibronectin binding);GO:0002020(protease binding);GO:0005178(integrin binding);GO:0005515(protein binding);GO:0005518(collagen binding);GO:0005886(plasma membrane);GO:0005925(focal adhesion);GO:0007155(cell adhesion);GO:0007160(cell-matrix adhesion);GO:0007229(integrin-mediated signaling pathway);GO:0007266(Rho protein signal transduction);GO:0007507(heart …	04151(PI3K-Akt signaling pathway);04510(Focal adhesion);04512(ECM-receptor interaction);04640(Hematopoietic cell lineage);04810(Regulation of actin cytoskeleton);04820(Cytoskeleton in muscle cells);05165(Human papillomavirus infection);05200(Pathways in cancer);05222(Small cell lung cancer);05410(Hypertrophic cardiomyopathy);05412(Arrhythmogenic right ventricular cardiomyopathy);05414(Dilated car…	K06482	NA	NA	integrin subunit alpha 3 [Source:HGNC Symbol;Acc:HGNC:6139]	nonsense_mediated_decay;retained_intron;protein_coding	DOID:11054(urinary_bladder_cancer);DOID:162(cancer);DOID:1749(squamous_cell_carcinoma);DOID:1826(epilepsy);DOID:1909(melanoma);DOID:2921(glomerulonephritis);DOID:299(adenocarcinoma);DOID:3070(high_grade_glioma);DOID:3498(pancreatic_ductal_adenocarcinoma);DOID:3565(meningioma);DOID:4766(embryoma);DOID:5517(stomach_carcinoma);DOID:5844(myocardial_infarction);DOID:684(hepatocellular_carcinoma);DOID:…	R-HSA-204434(BSG (basigin) binds Integrin alpha3beta1, alpha6beta1);R-HSA-216048(Integrins alpha3beta1, alpha6beta4 bind laminin-332, 511, 521, (211, 221));R-HSA-2467436(AGRN binds Integrins alphaVbeta1 (Other beta1-containing integrins));R-HSA-265429(THBS1 (Thrombospondin-1) binds Integrin alpha3beta1, alpha4beta1);R-HSA-4085083(Tumstatin binds integrin alphaVbeta 3, alpha3beta1);R-HSA-4088264(E…	226.242	213.436	217.014	223.872	214.032	224.456	268.427	274.464	278.449	217.92	219.946	218.482	156031	153745	147641	127731	145563	139382	155674	154033	173519	149420	127725	152814
ENSG00000005889	X	24149173	24216255	+	ZFX	7543	ENST00000497813;ENST00000428571;ENST00000379188;ENST00000419690;ENST00000304543;ENST00000379177;ENST00000459724;ENST00000480195;ENST00000474385	GO:0000785(chromatin);GO:0000978(RNA polymerase II cis-regulatory region sequence-specific DNA binding);GO:0001228(DNA-binding transcription activator activity, RNA polymerase II-specific);GO:0001541(ovarian follicle development);GO:0003677(DNA binding);GO:0005634(nucleus);GO:0005654(nucleoplasm);GO:0005694(chromosome);GO:0005730(nucleolus);GO:0006355(regulation of DNA-templated transcription);GO…	NA	K27541	NA	zf-C2H2	zinc finger protein X-linked [Source:HGNC Symbol;Acc:HGNC:12869]	protein_coding_CDS_not_defined;protein_coding	NA	NA	4.41478	4.53685	4.03793	4.04528	4.28385	3.78116	4.51489	4.22202	4.21993	4.2267	4.82964	4.0396	2811	3018	2536	2130	2690	2168	2418	2186	2429	2675	2590	2607
ENSG00000005893	X	120426148	120469365	-	LAMP2	3920	ENST00000200639;ENST00000434600;ENST00000706600;ENST00000486593;ENST00000371335	GO:0000421(autophagosome membrane);GO:0005515(protein binding);GO:0005615(extracellular space);GO:0005764(lysosome);GO:0005765(lysosomal membrane);GO:0005768(endosome);GO:0005770(late endosome);GO:0005802(trans-Golgi network);GO:0005886(plasma membrane);GO:0006605(protein targeting);GO:0006914(autophagy);GO:0007042(lysosomal lumen acidification);GO:0008200(ion channel inhibitor activity);GO:00092…	04140(Autophagy - animal);04142(Lysosome);04145(Phagosome);05152(Tuberculosis);05152(Tuberculosis)	K06528	NA	NA	lysosomal associated membrane protein 2 [Source:HGNC Symbol;Acc:HGNC:6501]	protein_coding;nonsense_mediated_decay	DOID:0050437(Danon_disease);DOID:11446(sciatic_neuropathy);DOID:11984(hypertrophic_cardiomyopathy);DOID:12930(dilated_cardiomyopathy);DOID:13580(cholestasis);DOID:1561(cognitive_disorder);DOID:225(syndrome);DOID:2475(chronic_conjunctivitis);DOID:3275(thymoma);DOID:384(Wolff-Parkinson-White_syndrome);DOID:423(myopathy);DOID:4989(pancreatitis);DOID:5679(retinal_disease);DOID:5844(myocardial_infarct…	R-HSA-481010(Surface deployment of platelet dense granule membrane components);R-HSA-6798739(Exocytosis of azurophil granule membrane proteins);R-HSA-6800426(Exocytosis of ficolin-rich granule membrane proteins);R-HSA-9620197(HSPA8:Substrate binds LAMP2a);R-HSA-9622831(Substrate:LAMP2a binds HSP90);R-HSA-9622840(HSPA8 dissociates from LAMP2A-bound substrate);R-HSA-9624158(Substrate:LAMP2a:HSP90 p…	8.20066	8.13128	7.87837	8.65152	8.81555	9.12574	7.9966	8.53431	7.90334	8.57522	8.62802	9.20414	6134	6354	5813	5354	6503	6146	5031	5195	5342	6377	5434	6983
ENSG00000005961	chr17	44372180	44385809	-	ITGA2B	3674	ENST00000648408;ENST00000262407;ENST00000592462;ENST00000592226;ENST00000591990;ENST00000589645;ENST00000592075;ENST00000592253	GO:0001525(angiogenesis);GO:0002687(positive regulation of leukocyte migration);GO:0005178(integrin binding);GO:0005515(protein binding);GO:0005886(plasma membrane);GO:0005925(focal adhesion);GO:0007155(cell adhesion);GO:0007160(cell-matrix adhesion);GO:0007229(integrin-mediated signaling pathway);GO:0008305(integrin complex);GO:0009897(external side of plasma membrane);GO:0009986(cell surface);G…	04015(Rap1 signaling pathway);04151(PI3K-Akt signaling pathway);04510(Focal adhesion);04512(ECM-receptor interaction);04611(Platelet activation);04613(Neutrophil extracellular trap formation);04640(Hematopoietic cell lineage);04810(Regulation of actin cytoskeleton);04820(Cytoskeleton in muscle cells);05165(Human papillomavirus infection);05200(Pathways in cancer);05222(Small cell lung cancer);054…	K06476	NA	NA	integrin subunit alpha 2b [Source:HGNC Symbol;Acc:HGNC:6138]	protein_coding;retained_intron	DOID:0060573(von_Willebrand's_disease_1);DOID:0060574(von_Willebrand's_disease_2);DOID:0060691(platelet-type_bleeding_disorder_16);DOID:10314(endocarditis);DOID:11266(Hantavirus_hemorrhagic_fever_with_renal_syndrome);DOID:12449(aplastic_anemia);DOID:1485(cystic_fibrosis);DOID:1588(thrombocytopenia);DOID:162(cancer);DOID:2218(blood_platelet_disease);DOID:2219(Glanzmann's_thrombasthenia);DOID:2228(…	R-HSA-114560(Adhesion of integrin alphaIIbbeta3 to fibrin network);R-HSA-216072(Interaction of integrin alphaIIbbeta3 with von Willebrand factor);R-HSA-2426471(VTN binds integrins alphaVbeta1, alphaVbeta3, alpha3beta5, alphaIIBbeta3);R-HSA-349593(Interaction of integrin alphaIIbbeta3 with Fibronectin);R-HSA-349603(Interaction of integrin alphaIIb beta 3 with THBS1 (Thrombospondin-1));R-HSA-354066…	0.375465	0.39771	0.420356	0.678537	0.783966	0.780307	0.472655	0.390018	0.37104	0.61234	0.52871	0.564602	155	171	170	228	311	285	162	130	138	249	182	233
ENSG00000006007	chr16	19501693	19522123	-	GDE1	51573	ENST00000353258;ENST00000564172;ENST00000563645;ENST00000569899;ENST00000569773	GO:0004622(lysophospholipase activity);GO:0005515(protein binding);GO:0005886(plasma membrane);GO:0006580(ethanolamine metabolic process);GO:0006629(lipid metabolic process);GO:0006644(phospholipid metabolic process);GO:0008081(phosphoric diester hydrolase activity);GO:0008889(glycerophosphodiester phosphodiesterase activity);GO:0016020(membrane);GO:0016787(hydrolase activity);GO:0030659(cytoplas…	NA	K19179	EC:3.1.4.44	NA	glycerophosphodiester phosphodiesterase 1 [Source:HGNC Symbol;Acc:HGNC:29644]	protein_coding;nonsense_mediated_decay;retained_intron	DOID:9538(multiple_myeloma)	R-HSA-6813740(GDE1 hydrolyzes GroPIns)	14.5271	14.4694	14.4332	13.8683	14.4728	14.2507	12.548	13.3515	12.0469	13.811	13.6066	13.5791	4489	4670	4400	3546	4410	3965	3262	3357	3364	4242	3540	4256
ENSG00000006015	chr19	18588685	18592337	+	REX1BD	55049	ENST00000598375;ENST00000450195;ENST00000600997;ENST00000358607;ENST00000601736;ENST00000597371;ENST00000595490;ENST00000595077	GO:0005515(protein binding);GO:0005515(protein binding)	NA	NA	NA	NA	required for excision 1-B domain containing [Source:HGNC Symbol;Acc:HGNC:26098]	retained_intron;protein_coding;nonsense_mediated_decay	DOID:2043(hepatitis_B);DOID:2237(hepatitis)	NA	7.0477	7.83117	7.26792	6.96477	7.49658	7.45832	6.72912	6.89049	7.50361	7.08018	6.99792	6.86454	1676	1943	1704	1370	1757	1596	1346	1334	1611	1672	1401	1654
ENSG00000006016	chr19	18572220	18607741	-	CRLF1	9244	ENST00000594325;ENST00000596360;ENST00000392386;ENST00000684169;ENST00000597131;ENST00000593286	GO:0001657(ureteric bud development);GO:0004896(cytokine receptor activity);GO:0005125(cytokine activity);GO:0005127(ciliary neurotrophic factor receptor binding);GO:0005515(protein binding);GO:0005576(extracellular region);GO:0005615(extracellular space);GO:0005829(cytosol);GO:0008284(positive regulation of cell population proliferation);GO:0009897(external side of plasma membrane);GO:0019221(cy…	NA	K24481	NA	NA	cytokine receptor like factor 1 [Source:HGNC Symbol;Acc:HGNC:2364]	protein_coding_CDS_not_defined;retained_intron;protein_coding	DOID:0080329(cold-induced_sweating_syndrome_1);DOID:225(syndrome)	R-HSA-5696490(CRLF1:CLCF1 binds CNTRF);R-HSA-6783530(gp130:JAKs bind CNTFR);R-HSA-6783556(LIFR:JAKs bind gp130:JAKs:CNTFR);R-HSA-6783670(CRLF1 binds CLCF1);R-HSA-8950504(IL27 binds CRLF1);R-HSA-8950731(CRLF1:IL27 translocates to the extracellular region)	0.336095	0.558121	0.374539	0.490117	0.945252	0.719449	0.658331	0.619209	0.629705	0.579996	0.696173	0.450147	73	122	79	86	196	137	117	106	121	122	126	98
ENSG00000006025	chr17	47807372	47821803	-	OSBPL7	114881	ENST00000007414;ENST00000583167;ENST00000579728;ENST00000613735;ENST00000578461;ENST00000580140;ENST00000580808;ENST00000584698;ENST00000580226;ENST00000585051	GO:0005515(protein binding);GO:0005654(nucleoplasm);GO:0005737(cytoplasm);GO:0005776(autophagosome);GO:0005783(endoplasmic reticulum);GO:0005789(endoplasmic reticulum membrane);GO:0005829(cytosol);GO:0005886(plasma membrane);GO:0006699(bile acid biosynthetic process);GO:0006869(lipid transport);GO:0008289(lipid binding);GO:0010506(regulation of autophagy);GO:0015248(sterol transporter activity);G…	NA	K20463	NA	NA	oxysterol binding protein like 7 [Source:HGNC Symbol;Acc:HGNC:16387]	protein_coding;retained_intron;nonsense_mediated_decay	DOID:4947(cholangiocarcinoma)	R-HSA-8867667(OSBPs transport 25OH-CHOL from ER membrane to plasma membrane)	2.60525	2.64663	2.86311	2.85724	2.82048	2.8953	2.0454	2.17646	2.17364	2.82676	2.57767	2.73119	1204	1278	1306	1092	1283	1204	797	818	908	1297	1003	1280
ENSG00000006042	chr17	32927910	32945106	+	TMEM98	26022	ENST00000394642;ENST00000395149;ENST00000579849;ENST00000582227;ENST00000583437;ENST00000583120	GO:0005515(protein binding);GO:0005576(extracellular region);GO:0005615(extracellular space);GO:0005783(endoplasmic reticulum);GO:0005789(endoplasmic reticulum membrane);GO:0005886(plasma membrane);GO:0010955(negative regulation of protein processing);GO:0016020(membrane);GO:0031642(negative regulation of myelination);GO:0045063(T-helper 1 cell differentiation);GO:0048715(negative regulation of o…	NA	K25292	NA	NA	transmembrane protein 98 [Source:HGNC Symbol;Acc:HGNC:24529]	protein_coding;retained_intron	DOID:0080634(nanophthalmos)	NA	0.63693	0.550206	0.774121	1.00942	0.944293	0.952004	0.339787	0.504093	0.608095	0.490971	0.48824	0.582576	234	212	281	307	342	314	105	151	204	179	151	217
ENSG00000006047	chr17	7288263	7294615	-	YBX2	51087	ENST00000571485	GO:0003676(nucleic acid binding);GO:0003677(DNA binding);GO:0003723(RNA binding);GO:0005634(nucleus);GO:0005737(cytoplasm);GO:0006366(transcription by RNA polymerase II);GO:0007283(spermatogenesis);GO:0009386(translational attenuation);GO:0010468(regulation of gene expression);GO:0048599(oocyte development);GO:0120162(positive regulation of cold-induced thermogenesis)	NA	K09277	NA	CSD	Y-box binding protein 2 [Source:HGNC Symbol;Acc:HGNC:17948]	retained_intron	DOID:4440(seminoma);DOID:5223(infertility)	NA	0	0	0	0	0	0	0	0.0102592	0	0	0	0	0	0	0	0	0	0	0	3	0	0	0	0
ENSG00000006062	chr17	45263119	45317029	-	MAP3K14	9020	ENST00000344686;ENST00000680632;ENST00000376926;ENST00000592267;ENST00000586644;ENST00000617331	GO:0000165(MAPK cascade);GO:0000166(nucleotide binding);GO:0001650(fibrillar center);GO:0004672(protein kinase activity);GO:0004674(protein serine/threonine kinase activity);GO:0004709(MAP kinase kinase kinase activity);GO:0005515(protein binding);GO:0005524(ATP binding);GO:0005654(nucleoplasm);GO:0005737(cytoplasm);GO:0005829(cytosol);GO:0006468(protein phosphorylation);GO:0006955(immune respons…	04010(MAPK signaling pathway);04064(NF-kappa B signaling pathway);04210(Apoptosis);04380(Osteoclast differentiation);04625(C-type lectin receptor signaling pathway);04660(T cell receptor signaling pathway);04668(TNF signaling pathway);04672(Intestinal immune network for IgA production);04936(Alcoholic liver disease);05120(Epithelial cell signaling in Helicobacter pylori infection);05166(Human T-c…	K04466	EC:2.7.11.25	NA	mitogen-activated protein kinase kinase kinase 14 [Source:HGNC Symbol;Acc:HGNC:6853]	protein_coding;nonsense_mediated_decay;retained_intron	DOID:10283(prostate_cancer);DOID:12236(primary_biliary_cholangitis);DOID:12894(Sjogren's_syndrome);DOID:162(cancer);DOID:2043(hepatitis_B);DOID:2237(hepatitis);DOID:225(syndrome);DOID:326(ischemia);DOID:684(hepatocellular_carcinoma)	R-HSA-392530(p-S400-Cot phosphorylates NIK);R-HSA-5607720(p100:RELB binds active NIK:p-IKKA dimer);R-HSA-5607721(Activation of NIK);R-HSA-5607722(Active NIK phosphorylates IKKA dimer);R-HSA-5607723(SCF-beta-TRCP binds p-7S-p100 in active NIK:p-S176,180-IKKA dimer:p-7S-p100:RELB);R-HSA-5607725(SCF-beta-TRCP ubiquitinates p-7S-p100:RELB in active NIK:p-176,S180-IKKA dimer:p-7S-p100:SCF-beta-TRCP);R…	11.678	12.0761	12.2654	11.2785	10.7459	11.2851	9.95681	10.4806	9.83928	11.3924	11.9403	11.7629	4660	5033	4827	3724	4229	4054	3342	3405	3548	4521	4012	4759
ENSG00000006118	chr11	60924460	60937159	+	TMEM132A	54972	ENST00000453848;ENST00000537065;ENST00000544065;ENST00000005286;ENST00000543732;ENST00000537110;ENST00000534983;ENST00000544098;ENST00000536409;ENST00000536928;ENST00000538090;ENST00000540112	GO:0000139(Golgi membrane);GO:0003674(molecular_function);GO:0005783(endoplasmic reticulum);GO:0005788(endoplasmic reticulum lumen);GO:0005789(endoplasmic reticulum membrane);GO:0005794(Golgi apparatus);GO:0005886(plasma membrane);GO:0008150(biological_process);GO:0016020(membrane);GO:0030177(positive regulation of Wnt signaling pathway);GO:0042177(negative regulation of protein catabolic process…	NA	K17599	NA	NA	transmembrane protein 132A [Source:HGNC Symbol;Acc:HGNC:31092]	protein_coding;protein_coding_CDS_not_defined;retained_intron	NA	R-HSA-8952289(FAM20C phosphorylates FAM20C substrates)	7.48565	7.4068	7.2825	7.88512	7.29996	8.10397	7.421	7.34989	7.12264	7.22972	7.76569	7.07937	3838	3964	3682	3344	3689	3739	3198	3066	3298	3683	3352	3679
ENSG00000006125	chr17	35578046	35726413	+	AP2B1	163	ENST00000616784;ENST00000621914;ENST00000620039;ENST00000590538;ENST00000591610;ENST00000612035;ENST00000610402;ENST00000614600;ENST00000590432;ENST00000612116;ENST00000618940;ENST00000588093;ENST00000592167;ENST00000593014;ENST00000628168;ENST00000591561;ENST00000619183;ENST00000588116;ENST00000587805	GO:0001822(kidney development);GO:0003279(cardiac septum development);GO:0003281(ventricular septum development);GO:0005048(signal sequence binding);GO:0005515(protein binding);GO:0005829(cytosol);GO:0005886(plasma membrane);GO:0005905(clathrin-coated pit);GO:0006886(intracellular protein transport);GO:0006897(endocytosis);GO:0007507(heart development);GO:0009898(cytoplasmic side of plasma membra…	04144(Endocytosis);04721(Synaptic vesicle cycle);04961(Endocrine and other factor-regulated calcium reabsorption);05016(Huntington disease);05016(Huntington disease)	K11825	NA	NA	adaptor related protein complex 2 subunit beta 1 [Source:HGNC Symbol;Acc:HGNC:563]	protein_coding;nonsense_mediated_decay;protein_coding_CDS_not_defined	DOID:3247(rhabdomyosarcoma);DOID:3525(middle_cerebral_artery_infarction)	R-HSA-167537(Formation of CD4:Nef:AP-2 Complex:v-ATPase Complex);R-HSA-167597(Internalization of the CD4:Nef:AP-2 Complex:v-ATPase Complex);R-HSA-167601(Degradation of CD4);R-HSA-177479(Axonal transport of NGF:Trk complexes);R-HSA-177491(Formation of clathrin-coated vesicle);R-HSA-177501(Endocytosis (internalization) of clathrin-coated vesicle);R-HSA-182171(Degradation of CD8);R-HSA-182186(Format…	75.7067	74.3859	74.7988	86.6152	84.0191	84.6805	71.9159	75.3979	73.6042	77.4246	79.0996	79.3867	40439	41502	39414	38277	44255	40729	32305	32774	35526	41116	35577	43002
ENSG00000006194	chr16	3283283	3301382	+	ZNF263	10127	ENST00000574253;ENST00000575823;ENST00000572748;ENST00000575332;ENST00000219069;ENST00000573578;ENST00000574674	GO:0000122(negative regulation of transcription by RNA polymerase II);GO:0000976(transcription cis-regulatory region binding);GO:0000978(RNA polymerase II cis-regulatory region sequence-specific DNA binding);GO:0000981(DNA-binding transcription factor activity, RNA polymerase II-specific);GO:0001227(DNA-binding transcription repressor activity, RNA polymerase II-specific);GO:0003677(DNA binding);…	NA	K09229	NA	zf-C2H2	zinc finger protein 263 [Source:HGNC Symbol;Acc:HGNC:13056]	protein_coding	NA	R-HSA-975040(KRAB-ZNF / KAP Interaction)	4.66874	4.58321	4.65038	5.09087	4.84017	4.78732	5.0861	4.81849	4.69292	5.24499	5.34786	5.17856	2778	2850	2730	2508	2842	2567	2545	2335	2524	3103	2680	3127
ENSG00000006210	chr16	57372477	57385044	+	CX3CL1	6376	ENST00000563383;ENST00000006053;ENST00000565912	GO:0001774(microglial cell activation);GO:0001954(positive regulation of cell-matrix adhesion);GO:0002052(positive regulation of neuroblast proliferation);GO:0002523(leukocyte migration involved in inflammatory response);GO:0002548(monocyte chemotaxis);GO:0002931(response to ischemia);GO:0005102(signaling receptor binding);GO:0005125(cytokine activity);GO:0005178(integrin binding);GO:0005515(prot…	04060(Cytokine-cytokine receptor interaction);04061(Viral protein interaction with cytokine and cytokine receptor);04062(Chemokine signaling pathway);04148(Efferocytosis);04668(TNF signaling pathway);05163(Human cytomegalovirus infection);05163(Human cytomegalovirus infection)	K05508	NA	NA	C-X3-C motif chemokine ligand 1 [Source:HGNC Symbol;Acc:HGNC:10647]	protein_coding	DOID:0080745(polymyositis);DOID:0080855(Parkinsonism);DOID:10223(dermatomyositis);DOID:10459(common_cold);DOID:10762(portal_hypertension);DOID:10763(hypertension);DOID:114(heart_disease);DOID:12177(common_variable_immunodeficiency);DOID:12365(malaria);DOID:12554(hemolytic-uremic_syndrome);DOID:13141(uveitis);DOID:14067(Plasmodium_falciparum_malaria);DOID:162(cancer);DOID:1679(cystitis);DOID:1803(…	R-HSA-373342(CX3CR1 binds CX3CL1);R-HSA-380073(Liganded Gi-activating GPCR acts as a GEF for Gi);R-HSA-749454(The Ligand:GPCR:Gi complex dissociates);R-HSA-749456(Liganded Gi-activating GPCRs bind inactive heterotrimeric G-protein Gi)	0.503699	0.280245	0.366176	0.481365	0.421373	0.810008	1.24413	1.22781	1.18095	0.755151	0.521591	0.670462	213	124	154	168	175	307	440	420	449	316	185	286
ENSG00000006282	chr17	50543058	50555852	+	SPATA20	64847	ENST00000504334;ENST00000356488;ENST00000503127;ENST00000505085;ENST00000502911;ENST00000510917;ENST00000006658;ENST00000511605;ENST00000505456;ENST00000505559;ENST00000515526;ENST00000511845;ENST00000511937;ENST00000503063;ENST00000512181;ENST00000634597;ENST00000505336;ENST00000635113;ENST00000512416;ENST00000511347;ENST00000505656;ENST00000504265;ENST00000515619;ENST00000508528;ENST00000513618…	GO:0005576(extracellular region);GO:0005975(carbohydrate metabolic process);GO:0007283(spermatogenesis);GO:0030154(cell differentiation);GO:0030154(cell differentiation)	NA	NA	NA	NA	spermatogenesis associated 20 [Source:HGNC Symbol;Acc:HGNC:26125]	nonsense_mediated_decay;protein_coding;retained_intron	DOID:0070311(oligoasthenoteratozoospermia)	NA	18.522	16.3482	17.7339	18.4153	18.5643	18.6726	19.701	20.9364	20.4535	18.2524	19.4344	19.7101	6834	6306	6455	5624	6755	6203	6116	6288	6819	6695	6038	7376
ENSG00000006283	chr17	50560715	50627474	+	CACNA1G	8913	ENST00000359106;ENST00000570567	GO:0001508(action potential);GO:0002027(regulation of heart rate);GO:0003163(sinoatrial node development);GO:0005216(ion channel activity);GO:0005245(voltage-gated calcium channel activity);GO:0005261(cation channel activity);GO:0005262(calcium channel activity);GO:0005737(cytoplasm);GO:0005886(plasma membrane);GO:0005891(voltage-gated calcium channel complex);GO:0006811(ion transport);GO:0006816…	04010(MAPK signaling pathway);04020(Calcium signaling pathway);04713(Circadian entrainment);04925(Aldosterone synthesis and secretion);04927(Cortisol synthesis and secretion);04929(GnRH secretion);04930(Type II diabetes mellitus);04934(Cushing syndrome);04934(Cushing syndrome)	K04854	NA	NA	calcium voltage-gated channel subunit alpha1 G [Source:HGNC Symbol;Acc:HGNC:1394]	protein_coding	DOID:0111742(cerebellar_ataxia_type_42);DOID:12849(autistic_disorder);DOID:162(cancer);DOID:1825(childhood_absence_epilepsy);DOID:1826(epilepsy);DOID:1827(idiopathic_generalized_epilepsy)	R-HSA-525833(NCAM1 interacts with T- and L-type VDCC);R-HSA-9700701(T-type VDCC bind T-type VDCC blockers)	0.285566	0.286178	0.325834	0.190687	0.193972	0.224997	0	0.0400691	0.0243809	0.0401898	0.0332223	0.0478735	203	212	228	112	136	144	0	24	16	29	20	35
ENSG00000006327	chr16	3018445	3022383	+	TNFRSF12A	51330	ENST00000573001;ENST00000341627;ENST00000574699;ENST00000326577;ENST00000575124;ENST00000575836;ENST00000571351	GO:0001525(angiogenesis);GO:0005515(protein binding);GO:0005886(plasma membrane);GO:0006915(apoptotic process);GO:0007155(cell adhesion);GO:0016020(membrane);GO:0030154(cell differentiation);GO:0043065(positive regulation of apoptotic process);GO:0061041(regulation of wound healing);GO:2001238(positive regulation of extrinsic apoptotic signaling pathway);GO:2001238(positive regulation of extrinsi…	04060(Cytokine-cytokine receptor interaction);04060(Cytokine-cytokine receptor interaction)	K05149	NA	NA	TNF receptor superfamily member 12A [Source:HGNC Symbol;Acc:HGNC:18152]	protein_coding;nonsense_mediated_decay;retained_intron	DOID:12930(dilated_cardiomyopathy);DOID:1612(breast_cancer);DOID:162(cancer);DOID:1936(atherosclerosis);DOID:7148(rheumatoid_arthritis);DOID:848(arthritis);DOID:936(brain_disease)	R-HSA-5668414(TRAF2 ubiquitinates cIAP1,2 in cIAP1,2:TRAF1:TRAF2:TRAF3:NIK);R-HSA-5668454(K63polyUb-cIAP1,2 ubiquitinates TRAF3);R-HSA-5668481(Protesomal degradation of K48polyUb-TRAF3);R-HSA-5668534(cIAP1,2 ubiquitinates NIK in cIAP1,2:TRAF2::TRAF3:NIK);R-HSA-5669023(TWEAK binds FN14);R-HSA-5676598(TRAF2:cIAP1/2 complex binds FN14:TWEAK)	132.65	129.408	128.883	126.892	131.199	128.87	146.506	147.185	146.532	135.085	130.614	134.467	16811	17128	16113	13305	16396	14706	15615	15179	16782	17021	13937	17283
ENSG00000006377	chr7	97005553	97011040	+	DLX6	1750	ENST00000518156	GO:0000785(chromatin);GO:0000978(RNA polymerase II cis-regulatory region sequence-specific DNA binding);GO:0000981(DNA-binding transcription factor activity, RNA polymerase II-specific);GO:0001501(skeletal system development);GO:0003677(DNA binding);GO:0003700(DNA-binding transcription factor activity);GO:0005634(nucleus);GO:0006355(regulation of DNA-templated transcription);GO:0006357(regulation…	NA	K09314	NA	Homeobox	distal-less homeobox 6 [Source:HGNC Symbol;Acc:HGNC:2919]	protein_coding	DOID:0090021(split_hand-foot_malformation_1);DOID:12849(autistic_disorder)	R-HSA-9007686(RUNX2 gene expression from distal (P1) promoter is inhibited by NKX3-2, MSX2 and RUNX2-P1, and stimulated by DLX5,(DLX6));R-HSA-9007707(DLX5,(DLX6) binds RUNX2 gene promoter)	0	0	0	0	0	0	0	0	0	0	0.0169866	0	0	0	0	0	0	0	0	0	0	0	4	0
ENSG00000006432	chr14	70722526	70809534	-	MAP3K9	4293	ENST00000554752;ENST00000555993;ENST00000553414;ENST00000381250	GO:0000165(MAPK cascade);GO:0000166(nucleotide binding);GO:0004672(protein kinase activity);GO:0004674(protein serine/threonine kinase activity);GO:0004706(JUN kinase kinase kinase activity);GO:0004708(MAP kinase kinase activity);GO:0004709(MAP kinase kinase kinase activity);GO:0004713(protein tyrosine kinase activity);GO:0005515(protein binding);GO:0005524(ATP binding);GO:0005575(cellular_compon…	04010(MAPK signaling pathway);04010(MAPK signaling pathway)	K04417	EC:2.7.11.25	NA	mitogen-activated protein kinase kinase kinase 9 [Source:HGNC Symbol;Acc:HGNC:6861]	protein_coding	DOID:1240(leukemia)	NA	1.42831	1.42849	1.65436	1.67844	1.53808	1.80134	1.35496	1.25978	1.35198	1.5139	1.57749	1.52152	1246	1301	1423	1212	1323	1416	995	895	1066	1313	1159	1346
ENSG00000006451	chr7	39623565	39708120	+	RALA	5898	ENST00000468201;ENST00000005257;ENST00000436179;ENST00000434466;ENST00000466491	GO:0000166(nucleotide binding);GO:0001843(neural tube closure);GO:0003924(GTPase activity);GO:0003925(G protein activity);GO:0005515(protein binding);GO:0005525(GTP binding);GO:0005739(mitochondrion);GO:0005886(plasma membrane);GO:0005925(focal adhesion);GO:0006887(exocytosis);GO:0006935(chemotaxis);GO:0007049(cell cycle);GO:0007165(signal transduction);GO:0007265(Ras protein signal transduction)…	04014(Ras signaling pathway);04015(Rap1 signaling pathway);04072(Phospholipase D signaling pathway);05132(Salmonella infection);05200(Pathways in cancer);05210(Colorectal cancer);05212(Pancreatic cancer);05212(Pancreatic cancer)	K07834	NA	NA	RAS like proto-oncogene A [Source:HGNC Symbol;Acc:HGNC:9839]	protein_coding_CDS_not_defined;protein_coding;nonsense_mediated_decay	DOID:10286(prostate_carcinoma);DOID:11054(urinary_bladder_cancer);DOID:162(cancer);DOID:1793(pancreatic_cancer);DOID:3498(pancreatic_ductal_adenocarcinoma);DOID:4905(pancreatic_carcinoma);DOID:5940(malignant_peripheral_nerve_sheath_tumor);DOID:684(hepatocellular_carcinoma)	R-HSA-1458485(RALA hydrolyzes GTP);R-HSA-170991(SRC-1 autophosphorylates);R-HSA-171026(Guanine nucleotide exchange on RAL);R-HSA-2255342(RALA exchanges GDP for GTP);R-HSA-2316349(RALA:GTP binds MYO1C:CALM1 and activates MYO1C);R-HSA-2316352(SLC2A4 (GLUT4) vesicle translocates and docks at the plasma membrane);R-HSA-8950533(Expression of Ras-related protein Ral-A)	9.13202	9.61978	9.49849	10.2522	9.80356	10.1166	10.4746	10.0177	9.19266	9.55656	10.4373	10.2972	2300	2532	2360	2136	2437	2296	2220	2054	2092	2393	2215	2631
ENSG00000006453	chr7	98291650	98401090	-	BAIAP2L1	55971	ENST00000005260;ENST00000480580;ENST00000462558;ENST00000473569;ENST00000479789	GO:0003779(actin binding);GO:0005515(protein binding);GO:0005654(nucleoplasm);GO:0005737(cytoplasm);GO:0005829(cytosol);GO:0005856(cytoskeleton);GO:0005886(plasma membrane);GO:0005912(adherens junction);GO:0007009(plasma membrane organization);GO:0015629(actin cytoskeleton);GO:0030833(regulation of actin filament polymerization);GO:0030838(positive regulation of actin filament polymerization);GO:…	05130(Pathogenic Escherichia coli infection);05130(Pathogenic Escherichia coli infection)	K20127	NA	NA	BAR/IMD domain containing adaptor protein 2 like 1 [Source:HGNC Symbol;Acc:HGNC:21649]	protein_coding;retained_intron;protein_coding_CDS_not_defined	NA	R-HSA-9013145(RAC1 binds effectors at the plasma membrane);R-HSA-9014294(RAC2 binds effectors at the plasma membrane);R-HSA-9018808(RAC3 binds effectors at the plasma membrane);R-HSA-9693125(RHOF binds effectors at the plasma membrane)	33.3039	32.8541	32.4069	33.6844	33.7539	32.4182	34.9111	37.3738	38.1326	33.3313	32.362	34.7324	11299	11641	10845	9455	11292	9902	9960	10318	11689	11242	9245	11949
ENSG00000006459	chr7	140084746	140176983	-	KDM7A	80853	ENST00000397560;ENST00000472616;ENST00000478996	GO:0003712(transcription coregulator activity);GO:0005506(iron ion binding);GO:0005634(nucleus);GO:0005654(nucleoplasm);GO:0005730(nucleolus);GO:0006325(chromatin organization);GO:0006338(chromatin remodeling);GO:0006357(regulation of transcription by RNA polymerase II);GO:0007399(nervous system development);GO:0008270(zinc ion binding);GO:0016491(oxidoreductase activity);GO:0016706(2-oxoglutarat…	NA	K11445	EC:1.14.11.65,1.14.11.-	NA	lysine demethylase 7A [Source:HGNC Symbol;Acc:HGNC:22224]	protein_coding;nonsense_mediated_decay;retained_intron	DOID:0060309(syndromic_X-linked_intellectual_disability);DOID:1909(melanoma)	R-HSA-4724284(KDM3A, KDM3B, KDM7A, PHF2:ARID5B, PHF8 demethylate MeK10-histone H3);R-HSA-4754187(KDM6A, KDM6B, KDM7A demethylate Me2K28-histone H3);R-HSA-5661115(KDM3A, KDM3B, KDM7A, PHF2:ARID5B, PHF8 demethylate Me2K10-histone H3);R-HSA-5661121(KDM6A, KDM6B, KDM7A demethylate Me3K28-histone H3);R-HSA-6802927(BRAF and RAF fusion mutant dimers are phosphorylated);R-HSA-6802932(Dissociation of BRAF…	2.25848	1.65098	1.73925	2.09905	2.04695	1.95754	2.9827	2.83402	2.92093	2.12022	2.2108	2.2375	1492	1140	1134	1147	1333	1165	1657	1523	1742	1392	1230	1498
ENSG00000006468	chr7	13891229	13991425	-	ETV1	2115	ENST00000403527;ENST00000430479;ENST00000405192;ENST00000405358;ENST00000242066;ENST00000438956;ENST00000443608;ENST00000405218;ENST00000443137;ENST00000403685;ENST00000493831;ENST00000472931;ENST00000476355;ENST00000421381;ENST00000431887;ENST00000460438;ENST00000483075;ENST00000433547;ENST00000485475	GO:0000785(chromatin);GO:0000978(RNA polymerase II cis-regulatory region sequence-specific DNA binding);GO:0000981(DNA-binding transcription factor activity, RNA polymerase II-specific);GO:0001228(DNA-binding transcription activator activity, RNA polymerase II-specific);GO:0003677(DNA binding);GO:0003700(DNA-binding transcription factor activity);GO:0005515(protein binding);GO:0005634(nucleus);GO…	05202(Transcriptional misregulation in cancer);05202(Transcriptional misregulation in cancer)	K09431	NA	ETS	ETS variant transcription factor 1 [Source:HGNC Symbol;Acc:HGNC:3490]	protein_coding;nonsense_mediated_decay;retained_intron;protein_coding_CDS_not_defined	DOID:10286(prostate_carcinoma);DOID:162(cancer);DOID:1909(melanoma);DOID:3312(bipolar_disorder);DOID:9970(obesity)	NA	6.26469	6.38054	6.34737	7.03675	6.77342	6.76347	6.10034	6.73326	6.35663	6.54476	6.8341	6.75287	4233	4503	4232	3936	4514	4116	3468	3706	3881	4400	3890	4630
ENSG00000006530	chr7	141551395	141655244	+	AGK	55750	ENST00000629555;ENST00000473247;ENST00000649365;ENST00000649014;ENST00000648489;ENST00000650365;ENST00000495028;ENST00000648690;ENST00000649286;ENST00000649790;ENST00000473884;ENST00000647568;ENST00000648395;ENST00000648068;ENST00000650547;ENST00000649538;ENST00000650006;ENST00000492693;ENST00000465241;ENST00000496784;ENST00000647898;ENST00000496273;ENST00000494053	GO:0000166(nucleotide binding);GO:0001727(lipid kinase activity);GO:0001729(ceramide kinase activity);GO:0004143(diacylglycerol kinase activity);GO:0005515(protein binding);GO:0005524(ATP binding);GO:0005739(mitochondrion);GO:0005741(mitochondrial outer membrane);GO:0005743(mitochondrial inner membrane);GO:0005758(mitochondrial intermembrane space);GO:0005829(cytosol);GO:0006629(lipid metabolic p…	00561(Glycerolipid metabolism);00561(Glycerolipid metabolism)	K09881	EC:2.7.1.94	NA	acylglycerol kinase [Source:HGNC Symbol;Acc:HGNC:21869]	protein_coding;nonsense_mediated_decay;protein_coding_CDS_not_defined;retained_intron	DOID:0080132(Sengers_syndrome);DOID:0110245(cataract_38);DOID:162(cancer)	R-HSA-5696074(AGK:Mg2+ phosphorylates MAG, DAG);R-HSA-6802927(BRAF and RAF fusion mutant dimers are phosphorylated);R-HSA-6802932(Dissociation of BRAF/RAF fusion complex);R-HSA-6802933(p-BRAF and RAF fusion dimers phosphorylate MAP2Ks);R-HSA-6802934(p-BRAF and RAF fusion dimers bind MAP2Ks and MAPKs);R-HSA-6802935(MAPKs are phosphorylated downstream of BRAF and RAF fusion dimers)	7.11911	7.44399	7.12206	7.30759	8.10711	7.63572	7.53594	7.52709	7.24045	7.52774	7.94133	7.59547	5364	5860	5296	4559	6024	5179	4777	4619	4932	5640	5040	5805
ENSG00000006534	chr11	68008578	68029276	+	ALDH3B1	221	ENST00000614849;ENST00000342456;ENST00000615368;ENST00000619675;ENST00000617288;ENST00000617449;ENST00000612297;ENST00000616697;ENST00000527514	GO:0004028(3-chloroallyl aldehyde dehydrogenase activity);GO:0004029(aldehyde dehydrogenase (NAD+) activity);GO:0004030(aldehyde dehydrogenase [NAD(P)+] activity);GO:0005515(protein binding);GO:0005737(cytoplasm);GO:0005829(cytosol);GO:0005886(plasma membrane);GO:0006066(alcohol metabolic process);GO:0006068(ethanol catabolic process);GO:0006081(cellular aldehyde metabolic process);GO:0006629(lip…	00010(Glycolysis / Gluconeogenesis);00340(Histidine metabolism);00350(Tyrosine metabolism);00360(Phenylalanine metabolism);00410(beta-Alanine metabolism);00980(Metabolism of xenobiotics by cytochrome P450);00982(Drug metabolism - cytochrome P450);00982(Drug metabolism - cytochrome P450)	K00129	EC:1.2.1.5	NA	aldehyde dehydrogenase 3 family member B1 [Source:HGNC Symbol;Acc:HGNC:410]	protein_coding;retained_intron;nonsense_mediated_decay	DOID:14501(Sjogren-Larsson_syndrome);DOID:5419(schizophrenia)	R-HSA-5696080(ALDH3B1 oxidises HXAL to PALM);R-HSA-6798743(Exocytosis of secretory granule membrane proteins);R-HSA-6799350(Exocytosis of specific granule membrane proteins)	0.392188	0.515943	0.351822	0.718912	0.671144	0.701777	0.446035	0.446605	0.457348	0.44304	0.619065	0.451872	185	252	164	280	310	298	176	171	194	207	246	215
ENSG00000006576	chr7	77798773	77957503	+	PHTF2	57157	ENST00000422959;ENST00000416283;ENST00000307305;ENST00000424760;ENST00000415251;ENST00000275575;ENST00000450574;ENST00000454592;ENST00000479515;ENST00000468351;ENST00000470215	GO:0005783(endoplasmic reticulum);GO:0016020(membrane);GO:0016020(membrane)	NA	NA	NA	NA	putative homeodomain transcription factor 2 [Source:HGNC Symbol;Acc:HGNC:13411]	protein_coding;protein_coding_CDS_not_defined;retained_intron	NA	NA	3.73552	3.9827	4.05222	3.94983	3.74639	3.79001	3.86443	3.61975	3.54315	3.33192	4.2135	3.83784	2281	2539	2441	1995	2257	2084	1986	1798	1956	2023	2165	2375
ENSG00000006607	chr2	241356285	241494841	+	FARP2	9855	ENST00000264042;ENST00000627550;ENST00000478489;ENST00000373287;ENST00000479427;ENST00000445489;ENST00000473082;ENST00000467260;ENST00000471447;ENST00000485051;ENST00000413432;ENST00000476799;ENST00000473510;ENST00000422951;ENST00000496470;ENST00000491425;ENST00000486736;ENST00000470617	GO:0005085(guanyl-nucleotide exchange factor activity);GO:0005737(cytoplasm);GO:0005829(cytosol);GO:0005856(cytoskeleton);GO:0007155(cell adhesion);GO:0008092(cytoskeletal protein binding);GO:0016322(neuron remodeling);GO:0016601(Rac protein signal transduction);GO:0022405(hair cycle process);GO:0030036(actin cytoskeleton organization);GO:0030316(osteoclast differentiation);GO:0033623(regulation …	04015(Rap1 signaling pathway);04520(Adherens junction);04520(Adherens junction)	K06082	NA	NA	FERM, ARH/RhoGEF and pleckstrin domain protein 2 [Source:HGNC Symbol;Acc:HGNC:16460]	protein_coding;protein_coding_CDS_not_defined;retained_intron	NA	R-HSA-399933(Sema3A binds Nrp-1 bound to PlexinA);R-HSA-399936(Inhibition of integrin activation by sequestering PIP5KIgamma);R-HSA-399938(Activation of Rac1 by FARP2);R-HSA-399942(Plexin-A1-4 binds NRP1);R-HSA-9013143(RAC1 GEFs activate RAC1)	2.69783	2.60509	2.63706	2.46261	2.58214	2.48399	2.5354	2.72154	2.45751	2.26581	2.44976	2.47788	2733	2759	2636	2065	2582	2267	2162	2246	2252	2283	2090	2548
ENSG00000006611	chr11	17493895	17544416	-	USH1C	10083	ENST00000005226	GO:0000086(G2/M transition of mitotic cell cycle);GO:0001750(photoreceptor outer segment);GO:0001917(photoreceptor inner segment);GO:0002142(stereocilia ankle link complex);GO:0005515(protein binding);GO:0005737(cytoplasm);GO:0005829(cytosol);GO:0005856(cytoskeleton);GO:0005886(plasma membrane);GO:0005902(microvillus);GO:0005903(brush border);GO:0005929(cilium);GO:0007605(sensory perception of so…	NA	K21877	NA	NA	USH1 protein network component harmonin [Source:HGNC Symbol;Acc:HGNC:12597]	protein_coding	DOID:0050439(Usher_syndrome);DOID:0110473(autosomal_recessive_nonsyndromic_deafness_18A);DOID:0110826(Usher_syndrome_type_1);DOID:0110830(Usher_syndrome_type_1C);DOID:225(syndrome)	R-HSA-9659380(Mechanoelectrical transduction (MET) channel transports cations from the extracellular region into the cytosol of stereocilia of inner hair cell);R-HSA-9663363(Mechanoelectrical transduction (MET) channel transports cations into the cytosol of stereocilia of cochlear outer hair cell)	0	0	0	0	0	0	0	0	0	0	0	0.00571603	0	0	0	0	0	0	0	0	0	0	0	2
ENSG00000006625	chr7	30496621	30504829	-	GGCT	79017	ENST00000275428;ENST00000440082;ENST00000005374;ENST00000409144;ENST00000426081;ENST00000447901;ENST00000409390;ENST00000409436	GO:0001836(release of cytochrome c from mitochondria);GO:0003839(gamma-glutamylcyclotransferase activity);GO:0005829(cytosol);GO:0016829(lyase activity);GO:0042803(protein homodimerization activity);GO:0070062(extracellular exosome);GO:0070062(extracellular exosome)	00480(Glutathione metabolism);00480(Glutathione metabolism)	K00682	EC:4.3.2.9	NA	gamma-glutamylcyclotransferase [Source:HGNC Symbol;Acc:HGNC:21705]	protein_coding;nonsense_mediated_decay	DOID:1240(leukemia)	R-HSA-1247922(GGCT transforms gGluCys to OPRO)	26.4751	26.6536	26.5938	24.8715	23.0897	27.1804	23.9311	21.3089	22.725	24.2826	23.1659	24.1651	2972	3126	2944	2310	2557	2750	2259	1949	2304	2712	2190	2751
ENSG00000006634	chr7	87876216	87908376	+	DBF4	10926	ENST00000413643;ENST00000495067;ENST00000265728;ENST00000431138;ENST00000486925;ENST00000498144;ENST00000498726	GO:0000082(G1/S transition of mitotic cell cycle);GO:0003676(nucleic acid binding);GO:0005515(protein binding);GO:0005634(nucleus);GO:0005654(nucleoplasm);GO:0006260(DNA replication);GO:0007049(cell cycle);GO:0008047(enzyme activator activity);GO:0008270(zinc ion binding);GO:0010571(positive regulation of nuclear cell cycle DNA replication);GO:0016604(nuclear body);GO:0031431(Dbf4-dependent prote…	04110(Cell cycle);04110(Cell cycle)	K06629	NA	NA	DBF4 zinc finger [Source:HGNC Symbol;Acc:HGNC:17364]	nonsense_mediated_decay;retained_intron;protein_coding	DOID:162(cancer);DOID:1909(melanoma)	R-HSA-176298(Activation of claspin);R-HSA-176318(Loading of claspin onto DNA during replication origin firing);R-HSA-68914(DNA polymerase alpha:primase binds at the origin);R-HSA-68916(DNA Replication Factor A (RPA) associates with the pre-replicative complex at the origin);R-HSA-68917(Cdc45 associates with the pre-replicative complex at the origin);R-HSA-68918(CDK and DDK associate with the Mcm1…	9.21668	9.52554	9.49762	6.90287	6.42474	6.60471	10.7653	9.83788	10.5476	6.69838	7.35772	7.50586	2984	3219	3034	1850	2052	1926	2931	2593	3085	2156	2007	2463
ENSG00000006638	chr19	3594507	3606875	-	TBXA2R	6915	ENST00000375190;ENST00000411851	GO:0001669(acrosomal vesicle);GO:0004930(G protein-coupled receptor activity);GO:0004960(thromboxane receptor activity);GO:0004961(thromboxane A2 receptor activity);GO:0005085(guanyl-nucleotide exchange factor activity);GO:0005515(protein binding);GO:0005886(plasma membrane);GO:0006939(smooth muscle contraction);GO:0006954(inflammatory response);GO:0007165(signal transduction);GO:0007186(G protei…	04020(Calcium signaling pathway);04080(Neuroactive ligand-receptor interaction);04611(Platelet activation);04611(Platelet activation)	K04264	NA	NA	thromboxane A2 receptor [Source:HGNC Symbol;Acc:HGNC:11608]	protein_coding	DOID:0080822(aspirin-induced_respiratory_disease);DOID:1074(kidney_failure);DOID:11394(adult_respiratory_distress_syndrome);DOID:14115(toxic_shock_syndrome);DOID:1588(thrombocytopenia);DOID:162(cancer);DOID:2218(blood_platelet_disease);DOID:2841(asthma);DOID:3526(cerebral_infarction);DOID:5183(hereditary_Wilms'_tumor);DOID:9351(diabetes_mellitus)	R-HSA-379048(Liganded Gq/11-activating GPCRs act as GEFs for Gq/11);R-HSA-391939(TP receptor can bind thromboxane);R-HSA-428749(Activated TP receptor binds G-proten Gq);R-HSA-428750(Gq activation by TP receptor);R-HSA-428752(Dissociation of the TP:Gq complex);R-HSA-428909(Activated TP receptor binds G-protein G13);R-HSA-428917(G13 activation by TP receptor);R-HSA-428918(Dissociation of the TP:G13…	0.118118	0.077147	0.0799852	0.113525	0	0.153593	0.070392	0.036988	0.101343	0.126293	0.0716536	0.144033	24	17	16	19	0	28	12	6	19	25	12	30
ENSG00000006652	chr7	112422887	112481017	+	IFRD1	3475	ENST00000675578;ENST00000432734;ENST00000005558;ENST00000621379;ENST00000443101;ENST00000445335;ENST00000429071;ENST00000674887;ENST00000675041;ENST00000675717;ENST00000674915;ENST00000403825;ENST00000476927;ENST00000440625;ENST00000535603;ENST00000421296;ENST00000489994;ENST00000470441;ENST00000462155	GO:0005634(nucleus);GO:0005737(cytoplasm);GO:0007518(myoblast fate determination);GO:0014706(striated muscle tissue development);GO:0016528(sarcoplasm);GO:0030154(cell differentiation);GO:0030517(negative regulation of axon extension);GO:0042692(muscle cell differentiation);GO:0043403(skeletal muscle tissue regeneration);GO:0048671(negative regulation of collateral sprouting);GO:0048671(negative …	NA	NA	NA	NA	interferon related developmental regulator 1 [Source:HGNC Symbol;Acc:HGNC:5456]	protein_coding;nonsense_mediated_decay;retained_intron	DOID:1485(cystic_fibrosis);DOID:850(lung_disease)	NA	15.7852	15.1202	14.7018	15.2539	14.4535	14.2961	17.1447	16.713	17.3673	16.1208	16.5442	17.0583	8781	8789	8071	7021	7930	7163	8022	7569	8730	8914	7754	9623
ENSG00000006695	chr17	14069490	14231736	+	COX10	1352	ENST00000670279;ENST00000664217;ENST00000429152;ENST00000261643;ENST00000581931;ENST00000580561;ENST00000458492	GO:0000266(mitochondrial fission);GO:0004311(farnesyltranstransferase activity);GO:0005730(nucleolus);GO:0005739(mitochondrion);GO:0005743(mitochondrial inner membrane);GO:0005759(mitochondrial matrix);GO:0005829(cytosol);GO:0006629(lipid metabolic process);GO:0006783(heme biosynthetic process);GO:0006784(heme A biosynthetic process);GO:0007005(mitochondrion organization);GO:0008495(protoheme IX …	00190(Oxidative phosphorylation);00860(Porphyrin metabolism);04714(Thermogenesis);04714(Thermogenesis)	K02257	EC:2.5.1.141	NA	cytochrome c oxidase assembly factor heme A:farnesyltransferase COX10 [Source:HGNC Symbol;Acc:HGNC:2260]	nonsense_mediated_decay;protein_coding;protein_coding_CDS_not_defined	DOID:10652(Alzheimer's_disease);DOID:14330(Parkinson's_disease);DOID:3762(cytochrome-c_oxidase_deficiency_disease);DOID:699(mitochondrial_myopathy)	R-HSA-2995330(COX10 transforms heme to heme O)	3.74333	3.88638	3.80397	3.91981	3.66353	3.64476	3.49614	3.28597	3.59038	3.38885	3.52191	3.66638	1782	1932	1786	1544	1719	1562	1400	1273	1544	1604	1412	1771
ENSG00000006704	chr7	74453790	74602605	+	GTF2IRD1	9569	ENST00000265755;ENST00000424337;ENST00000455841;ENST00000476977;ENST00000489094;ENST00000486086	GO:0000122(negative regulation of transcription by RNA polymerase II);GO:0000978(RNA polymerase II cis-regulatory region sequence-specific DNA binding);GO:0000981(DNA-binding transcription factor activity, RNA polymerase II-specific);GO:0001227(DNA-binding transcription repressor activity, RNA polymerase II-specific);GO:0003677(DNA binding);GO:0003700(DNA-binding transcription factor activity);GO…	NA	K27274	NA	GTF2I	GTF2I repeat domain containing 1 [Source:HGNC Symbol;Acc:HGNC:4661]	protein_coding;protein_coding_CDS_not_defined;retained_intron	DOID:1928(Williams-Beuren_syndrome);DOID:225(syndrome)	NA	4.00229	3.59605	3.79869	3.67843	3.75272	3.60496	3.76204	3.63473	3.66373	3.91855	3.91152	3.78615	1832	1721	1716	1394	1695	1488	1449	1356	1517	1783	1508	1759
ENSG00000006712	chr19	39385629	39391154	-	PAF1	54623,5828	ENST00000221265;ENST00000595564;ENST00000595379;ENST00000416728;ENST00000598594;ENST00000595797;ENST00000597365;ENST00000598127	GO:0000122(negative regulation of transcription by RNA polymerase II);GO:0000993(RNA polymerase II complex binding);GO:0001650(fibrillar center);GO:0001711(endodermal cell fate commitment);GO:0003682(chromatin binding);GO:0005515(protein binding);GO:0005634(nucleus);GO:0005654(nucleoplasm);GO:0005737(cytoplasm);GO:0006368(transcription elongation by RNA polymerase II promoter);GO:0016020(membrane…	NA	K15174	NA	NA	PAF1 homolog, Paf1/RNA polymerase II complex component [Source:HGNC Symbol;Acc:HGNC:25459]	protein_coding;nonsense_mediated_decay;retained_intron	DOID:1240(leukemia);DOID:162(cancer)	R-HSA-112379(Recruitment of elongation factors to form elongation complex);R-HSA-112385(Addition of nucleotides leads to transcript elongation);R-HSA-112392(Resumption of elongation after recovery from pausing);R-HSA-112395(Abortive termination of elongation after arrest);R-HSA-112396(Separation of elongating transcript from template);R-HSA-113411(2-4 nt.backtracking of Pol II complex on the temp…	20.2403	20.4559	20.0688	19.1557	19.3395	18.1891	18.7873	20.2883	19.9611	18.7642	19.0372	19.3636	4063	4287	3974	3182	3828	3288	3172	3315	3621	3745	3217	3943
ENSG00000006715	chr7	38722974	38932394	-	VPS41	27072	ENST00000310301;ENST00000395969;ENST00000490924;ENST00000448833;ENST00000482217;ENST00000439468;ENST00000462429;ENST00000466017;ENST00000265745;ENST00000414632	GO:0003674(molecular_function);GO:0005515(protein binding);GO:0005737(cytoplasm);GO:0005764(lysosome);GO:0005765(lysosomal membrane);GO:0005768(endosome);GO:0005769(early endosome);GO:0005770(late endosome);GO:0005794(Golgi apparatus);GO:0005798(Golgi-associated vesicle);GO:0005829(cytosol);GO:0006623(protein targeting to vacuole);GO:0006886(intracellular protein transport);GO:0006914(autophagy);…	04140(Autophagy - animal);04148(Efferocytosis);05132(Salmonella infection);05132(Salmonella infection)	K20184	NA	NA	VPS41 subunit of HOPS complex [Source:HGNC Symbol;Acc:HGNC:12713]	protein_coding;retained_intron;nonsense_mediated_decay;protein_coding_CDS_not_defined	DOID:0050950(autosomal_recessive_cerebellar_ataxia)	R-HSA-9754537(SARS-CoV-2 3a tetramer binds to VPS39 within HOPS complex)	6.48455	6.35825	6.32989	6.56556	6.573	6.83871	6.1128	5.65348	6.16436	6.03479	6.46973	6.58055	3539	3626	3408	2966	3539	3362	2808	2514	3040	3278	2975	3642
ENSG00000006740	chr17	12789498	12991643	+	ARHGAP44	9912	ENST00000379672;ENST00000340825;ENST00000580768;ENST00000538915;ENST00000578087;ENST00000581437;ENST00000584974	GO:0005096(GTPase activator activity);GO:0005515(protein binding);GO:0005543(phospholipid binding);GO:0005737(cytoplasm);GO:0005768(endosome);GO:0005829(cytosol);GO:0006887(exocytosis);GO:0007165(signal transduction);GO:0014069(postsynaptic density);GO:0030425(dendrite);GO:0031256(leading edge membrane);GO:0031267(small GTPase binding);GO:0032956(regulation of actin cytoskeleton organization);GO:…	NA	K21067	NA	NA	Rho GTPase activating protein 44 [Source:HGNC Symbol;Acc:HGNC:29096]	protein_coding;nonsense_mediated_decay;retained_intron;protein_coding_CDS_not_defined	DOID:635(acquired_immunodeficiency_syndrome)	R-HSA-8981637(RHOA GAPs stimulate RHOA GTPase activity);R-HSA-9013144(RAC1 GAPs stimulate RAC1 GTPase activity);R-HSA-9013161(CDC42 GAPs stimulate CDC42 GTPase activity)	1.11228	1.03951	1.16283	1.33765	1.41495	1.36468	1.16333	1.07096	1.24556	1.38469	1.42835	1.27491	733	715	754	729	919	809	644	574	742	906	791	850
ENSG00000006744	chr17	12991612	13018065	-	ELAC2	60528	ENST00000338034;ENST00000480891;ENST00000484122;ENST00000465825;ENST00000487229;ENST00000426905;ENST00000491478;ENST00000492559;ENST00000446899;ENST00000578991;ENST00000476042;ENST00000578104;ENST00000609101;ENST00000580504;ENST00000581499;ENST00000609757;ENST00000583371	GO:0003723(RNA binding);GO:0004518(nuclease activity);GO:0004519(endonuclease activity);GO:0004521(endoribonuclease activity);GO:0004549(tRNA-specific ribonuclease activity);GO:0005634(nucleus);GO:0005654(nucleoplasm);GO:0005739(mitochondrion);GO:0005759(mitochondrial matrix);GO:0005829(cytosol);GO:0008033(tRNA processing);GO:0016078(tRNA catabolic process);GO:0016787(hydrolase activity);GO:00426…	NA	K00784	EC:3.1.26.11	NA	elaC ribonuclease Z 2 [Source:HGNC Symbol;Acc:HGNC:14198]	protein_coding;retained_intron;nonsense_mediated_decay	DOID:0060536(mitochondrial_complex_I_deficiency);DOID:0111496(combined_oxidative_phosphorylation_deficiency_17);DOID:0111753(infantile_hypertrophic_cardiomyopathy);DOID:10283(prostate_cancer);DOID:162(cancer)	R-HSA-5696815(ELAC2 cleaves the 3' end of pre-tRNA);R-HSA-6785722(Mitochondrial RNase P (mtRNase P) cleaves the 5' ends of pre-tRNAs and ELAC2 (RNase Z) cleaves the 3' ends of pre-tRNAs in the H strand transcript);R-HSA-6786854(Mitochondrial RNase P (mtRNase P) cleaves the 5' ends of pre-tRNAs and ELAC2 (RNase Z) cleaves the 3' ends of pre-tRNAs in the L strand transcript);R-HSA-9708812(ELAC2 cle…	22.8626	23.8601	22.9788	22.845	22.5617	21.907	20.2987	19.6996	21.7754	19.686	20.9094	20.7454	11268	12285	11176	9317	10968	9724	8416	7905	9702	9650	8681	10372
ENSG00000006747	chr7	12570577	12660182	+	SCIN	85477	ENST00000297029	GO:0001786(phosphatidylserine binding);GO:0002102(podosome);GO:0003779(actin binding);GO:0005509(calcium ion binding);GO:0005545(1-phosphatidylinositol binding);GO:0005546(phosphatidylinositol-4,5-bisphosphate binding);GO:0005737(cytoplasm);GO:0005856(cytoskeleton);GO:0005903(brush border);GO:0005938(cell cortex);GO:0007417(central nervous system development);GO:0008154(actin polymerization or de…	04666(Fc gamma R-mediated phagocytosis);04810(Regulation of actin cytoskeleton);05203(Viral carcinogenesis)	K05768	NA	NA	scinderin [Source:HGNC Symbol;Acc:HGNC:21695]	protein_coding	NA	NA	0	0	0.0041806	0	0.0123977	0.00961288	0	0	0.00874928	0.0134779	0.0141707	0.00851859	0	0	4	0	10	8	0	0	7	11	10	8
ENSG00000006756	X	2903972	2929339	-	ARSD	414	ENST00000381154;ENST00000495294;ENST00000217890;ENST00000481340;ENST00000494870;ENST00000559324	GO:0004065(arylsulfatase activity);GO:0005764(lysosome);GO:0005788(endoplasmic reticulum lumen);GO:0016020(membrane);GO:0016787(hydrolase activity);GO:0046872(metal ion binding);GO:0046872(metal ion binding)	NA	K12374	EC:3.1.6.-	NA	arylsulfatase D [Source:HGNC Symbol;Acc:HGNC:717]	protein_coding;protein_coding_CDS_not_defined;retained_intron;nonsense_mediated_decay	NA	R-HSA-1614362(SUMF1 mediates the oxidation of cysteine to formylglycine, producing active arylsulfatases)	2.02843	1.7346	1.98169	2.25482	2.37229	2.10723	1.86074	1.95371	2.23889	2.26186	1.78337	2.15258	1006	898	969	925	1160	941	775	789	1001	1114	745	1083
ENSG00000006757	X	7898247	7927739	-	PNPLA4	8228	ENST00000381042;ENST00000444736;ENST00000442940	GO:0003824(catalytic activity);GO:0004623(phospholipase A2 activity);GO:0004806(triglyceride lipase activity);GO:0005737(cytoplasm);GO:0005739(mitochondrion);GO:0005811(lipid droplet);GO:0005829(cytosol);GO:0006629(lipid metabolic process);GO:0008150(biological_process);GO:0016020(membrane);GO:0016042(lipid catabolic process);GO:0016411(acylglycerol O-acyltransferase activity);GO:0016787(hydrolas…	00830(Retinol metabolism);00830(Retinol metabolism)	K11157	EC:3.1.1.-	NA	patatin like phospholipase domain containing 4 [Source:HGNC Symbol;Acc:HGNC:24887]	protein_coding	DOID:9970(obesity)	R-HSA-8848338(PNPLA4 hydrolyzes TAG);R-HSA-8848355(PNPLA4 hydrolyzes retinyl palmitate)	0.940056	0.949345	0.806528	1.23805	0.830012	0.936861	0.828125	0.725627	0.639285	0.979974	0.890289	0.957561	227	240	193	248	199	204	168	143	139	235	181	235
ENSG00000006831	chr12	1688574	1788674	+	ADIPOR2	79602	ENST00000357103;ENST00000540974;ENST00000543456;ENST00000535774;ENST00000544470;ENST00000537190	GO:0005515(protein binding);GO:0005886(plasma membrane);GO:0006629(lipid metabolic process);GO:0006631(fatty acid metabolic process);GO:0009755(hormone-mediated signaling pathway);GO:0016020(membrane);GO:0019395(fatty acid oxidation);GO:0033211(adiponectin-activated signaling pathway);GO:0038023(signaling receptor activity);GO:0042593(glucose homeostasis);GO:0042802(identical protein binding);GO:…	04152(AMPK signaling pathway);04211(Longevity regulating pathway);04920(Adipocytokine signaling pathway);04932(Non-alcoholic fatty liver disease);04936(Alcoholic liver disease);04936(Alcoholic liver disease)	K07297	NA	NA	adiponectin receptor 2 [Source:HGNC Symbol;Acc:HGNC:24041]	protein_coding;protein_coding_CDS_not_defined	DOID:0080208(metabolic_dysfunction-associated_steatotic_liver_disease);DOID:0080547(metabolic_dysfunction-associated_steatohepatitis);DOID:10283(prostate_cancer);DOID:10534(stomach_cancer);DOID:10603(glucose_intolerance);DOID:11612(polycystic_ovary_syndrome);DOID:1612(breast_cancer);DOID:162(cancer);DOID:1883(hepatitis_C);DOID:1936(atherosclerosis);DOID:2018(hyperinsulinism);DOID:2237(hepatitis);…	R-HSA-8848663(ADIPOQ trimer binds ADIPOR dimers)	31.2033	30.7046	30.916	30.3357	30.1281	30.4898	30.4409	29.8585	32.0058	31.3334	30.7697	30.6887	12804	13159	12514	10298	12191	11267	10505	9970	11868	12784	10632	12771
ENSG00000006837	chr5	134286350	134371047	-	CDKL3	51265	ENST00000520693;ENST00000519312;ENST00000265334;ENST00000518990;ENST00000523054;ENST00000521118;ENST00000520592;ENST00000523832;ENST00000521755;ENST00000522501	GO:0000166(nucleotide binding);GO:0004672(protein kinase activity);GO:0004674(protein serine/threonine kinase activity);GO:0004693(cyclin-dependent protein serine/threonine kinase activity);GO:0005515(protein binding);GO:0005524(ATP binding);GO:0005634(nucleus);GO:0005737(cytoplasm);GO:0006468(protein phosphorylation);GO:0016301(kinase activity);GO:0016310(phosphorylation);GO:0016740(transferase …	NA	K08824	EC:2.7.11.22	NA	cyclin dependent kinase like 3 [Source:HGNC Symbol;Acc:HGNC:15483]	nonsense_mediated_decay;protein_coding;protein_coding_CDS_not_defined	DOID:1059(intellectual_disability)	NA	0.336635	0.734921	0.458952	0.540649	0.561837	0.546314	0.596143	0.751439	0.591656	0.430231	0.495827	0.662962	78	172	104	103	126	110	115	139	122	97	96	150
ENSG00000007001	chr2	157876679	158136154	+	UPP2	151531	ENST00000489438;ENST00000715224	GO:0003824(catalytic activity);GO:0004850(uridine phosphorylase activity);GO:0005515(protein binding);GO:0005737(cytoplasm);GO:0005829(cytosol);GO:0006218(uridine catabolic process);GO:0006249(dCMP catabolic process);GO:0009116(nucleoside metabolic process);GO:0009164(nucleoside catabolic process);GO:0009166(nucleotide catabolic process);GO:0016740(transferase activity);GO:0016757(glycosyltransfe…	00240(Pyrimidine metabolism);00983(Drug metabolism - other enzymes);00983(Drug metabolism - other enzymes)	K00757	EC:2.4.2.3	NA	uridine phosphorylase 2 [Source:HGNC Symbol;Acc:HGNC:23061]	nonsense_mediated_decay;protein_coding_CDS_not_defined	NA	R-HSA-74372(uracil + (deoxy)ribose 1-phosphate <=> (deoxy)uridine + orthophosphate [UPP]);R-HSA-74376((deoxy)uridine + orthophosphate <=> uracil + (deoxy)ribose 1-phosphate (UPP))	0	0.0118962	0.0031248	0.00556023	0.0314048	0.0219116	0	0.0284407	0.0162179	0.0299575	0.0536771	0.0101946	0	4	1	2	9	6	0	7	5	9	13	3
ENSG00000007047	chr19	45079288	45305284	+	MARK4	57787	ENST00000262891;ENST00000300843;ENST00000592762;ENST00000590909;ENST00000588533;ENST00000588621;ENST00000592207;ENST00000590897	GO:0000166(nucleotide binding);GO:0000226(microtubule cytoskeleton organization);GO:0000930(gamma-tubulin complex);GO:0001578(microtubule bundle formation);GO:0004672(protein kinase activity);GO:0004674(protein serine/threonine kinase activity);GO:0005515(protein binding);GO:0005524(ATP binding);GO:0005737(cytoplasm);GO:0005813(centrosome);GO:0005815(microtubule organizing center);GO:0005829(cyto…	NA	K08798	EC:2.7.11.1	NA	microtubule affinity regulating kinase 4 [Source:HGNC Symbol;Acc:HGNC:13538]	protein_coding;nonsense_mediated_decay;retained_intron	DOID:0070356(visual_impairment_and_progressive_phthisis_bulbi);DOID:1289(neurodegenerative_disease)	R-HSA-5617816(RAB3IP stimulates nucleotide exchange on RAB8A );R-HSA-5626227(CP110 and CEP97 dissociate from the centriole);R-HSA-5626681(Recruitment of transition zone proteins);R-HSA-5626699(MARK4 binds ODF2 in the centriole);R-HSA-5638009(CEP164 recruits RAB3IP-carrying Golgi-derived vesicles to the basal body)	3.91598	4.08711	3.90924	4.90481	4.50243	4.59598	4.69755	5.30516	5.07023	4.64114	4.54821	4.8514	1837	2001	1809	1903	2084	1940	1852	2024	2149	2164	1796	2306
ENSG00000007062	chr4	15963076	16084023	-	PROM1	8842	ENST00000505450;ENST00000513448	GO:0001750(photoreceptor outer segment);GO:0005515(protein binding);GO:0005615(extracellular space);GO:0005783(endoplasmic reticulum);GO:0005793(endoplasmic reticulum-Golgi intermediate compartment);GO:0005886(plasma membrane);GO:0005902(microvillus);GO:0005929(cilium);GO:0009986(cell surface);GO:0010842(retina layer formation);GO:0015485(cholesterol binding);GO:0016020(membrane);GO:0016324(apica…	05202(Transcriptional misregulation in cancer);05202(Transcriptional misregulation in cancer)	K06532	NA	NA	prominin 1 [Source:HGNC Symbol;Acc:HGNC:9454]	protein_coding;retained_intron	DOID:0110376(retinitis_pigmentosa_41);DOID:0111019(cone-rod_dystrophy_12);DOID:10534(stomach_cancer);DOID:10584(retinitis_pigmentosa);DOID:10871(age_related_macular_degeneration);DOID:1115(sarcoma);DOID:11723(Duchenne_muscular_dystrophy);DOID:1240(leukemia);DOID:12603(acute_leukemia);DOID:1319(brain_cancer);DOID:1520(colon_carcinoma);DOID:162(cancer);DOID:1909(melanoma);DOID:219(colon_cancer);DOI…	NA	0.00762431	0.00729967	0	0.0174485	0	0.0405879	0	0	0.0123192	0	0.0170531	0.0189198	4	5	0	8	0	20	0	0	6	0	8	11
ENSG00000007080	chr19	17933015	17943985	+	CCDC124	115098	ENST00000445755;ENST00000602080;ENST00000597436;ENST00000596123	GO:0003713(transcription coactivator activity);GO:0003723(RNA binding);GO:0005634(nucleus);GO:0005737(cytoplasm);GO:0005813(centrosome);GO:0005829(cytosol);GO:0005856(cytoskeleton);GO:0005886(plasma membrane);GO:0006366(transcription by RNA polymerase II);GO:0007049(cell cycle);GO:0030496(midbody);GO:0045893(positive regulation of DNA-templated transcription);GO:0051301(cell division);GO:0051301(…	NA	NA	NA	NA	coiled-coil domain containing 124 [Source:HGNC Symbol;Acc:HGNC:25171]	protein_coding;retained_intron	NA	NA	37.9851	36.8242	37.5418	35.5031	34.3175	37.066	34.175	33.9795	35.6276	35.5045	34.4095	33.0972	4442	4497	4330	3435	3958	3903	3360	3233	3764	4127	3389	3925
ENSG00000007129	chr19	41549518	41586844	+	CEACAM21	90273	ENST00000407170;ENST00000482870	GO:0009897(external side of plasma membrane);GO:0016020(membrane);GO:0042110(T cell activation);GO:0042110(T cell activation)	NA	K06499	NA	NA	CEA cell adhesion molecule 21 [Source:HGNC Symbol;Acc:HGNC:28834]	protein_coding;protein_coding_CDS_not_defined	NA	NA	0.0287573	0	0	0	0	0	0.065204	0.0283895	0.0316142	0.0867764	0	0	4	0	0	0	0	0	8	4	4	12	0	0
ENSG00000007168	chr17	2593183	2685615	+	PAFAH1B1	5048	ENST00000576586;ENST00000713983;ENST00000713688;ENST00000570400;ENST00000713689;ENST00000713690;ENST00000713984;ENST00000397195;ENST00000574468;ENST00000575477;ENST00000675621;ENST00000674717;ENST00000676353;ENST00000675202;ENST00000676077;ENST00000674608;ENST00000713668;ENST00000676098;ENST00000571289;ENST00000675430;ENST00000675331;ENST00000675390;ENST00000676456;ENST00000609078;ENST00000397193…	GO:0000132(establishment of mitotic spindle orientation);GO:0000226(microtubule cytoskeleton organization);GO:0000235(astral microtubule);GO:0000776(kinetochore);GO:0001667(ameboidal-type cell migration);GO:0001675(acrosome assembly);GO:0001764(neuron migration);GO:0001961(positive regulation of cytokine-mediated signaling pathway);GO:0005515(protein binding);GO:0005634(nucleus);GO:0005635(nuclea…	00565(Ether lipid metabolism);00565(Ether lipid metabolism)	K16794	NA	NA	platelet activating factor acetylhydrolase 1b regulatory subunit 1 [Source:HGNC Symbol;Acc:HGNC:8574]	protein_coding;nonsense_mediated_decay;protein_coding_CDS_not_defined;retained_intron	DOID:0050453(lissencephaly);DOID:0060469(Miller-Dieker_lissencephaly_syndrome);DOID:0112237(lissencephaly_1);DOID:11832(visual_epilepsy);DOID:1474(aggressive_periodontitis);DOID:5419(schizophrenia);DOID:630(genetic_disease);DOID:684(hepatocellular_carcinoma);DOID:824(periodontitis);DOID:9415(allergic_asthma)	R-HSA-141409(Mad1 binds kinetochore);R-HSA-141422(MAD2 converted to an inhibitory state via interaction with Mad1);R-HSA-141431(MAD2 associates with the Mad1 kinetochore complex);R-HSA-141439(Release of activated MAD2 from kinetochores);R-HSA-1638803(Phosphorylation of cohesin by PLK1 at centromeres);R-HSA-1638821(PP2A-B56 dephosphorylates centromeric cohesin);R-HSA-2467809(ESPL1 (Separase) cleav…	17.3253	16.8096	16.5615	17.5919	17.991	18.2755	18.1045	18.5224	18.0248	17.4645	18.3882	18.1112	17425	17660	16433	14638	17846	16553	15313	15163	16385	17466	15574	18474
ENSG00000007171	chr17	27756766	27800529	-	NOS2	4843,339345	ENST00000697337	GO:0001666(response to hypoxia);GO:0001912(positive regulation of leukocyte mediated cytotoxicity);GO:0002227(innate immune response in mucosa);GO:0004517(nitric-oxide synthase activity);GO:0005515(protein binding);GO:0005516(calmodulin binding);GO:0005634(nucleus);GO:0005654(nucleoplasm);GO:0005737(cytoplasm);GO:0005777(peroxisome);GO:0005782(peroxisomal matrix);GO:0005829(cytosol);GO:0005886(pl…	00220(Arginine biosynthesis);00330(Arginine and proline metabolism);04020(Calcium signaling pathway);04066(HIF-1 signaling pathway);04146(Peroxisome);04371(Apelin signaling pathway);04926(Relaxin signaling pathway);05010(Alzheimer disease);05014(Amyotrophic lateral sclerosis);05022(Pathways of neurodegeneration - multiple diseases);05133(Pertussis);05140(Leishmaniasis);05142(Chagas disease);05145…	K13241	EC:1.14.13.39	NA	nitric oxide synthase 2 [Source:HGNC Symbol;Acc:HGNC:7873]	nonsense_mediated_decay	DOID:0050453(lissencephaly);DOID:0050589(inflammatory_bowel_disease);DOID:0050848(obstructive_sleep_apnea);DOID:0060180(colitis);DOID:0060496(respiratory_allergy);DOID:0080178(mucositis);DOID:0080998(acute_necrotizing_pancreatitis);DOID:10112(sleeping_sickness);DOID:10247(pleurisy);DOID:10320(asbestosis);DOID:10325(silicosis);DOID:1040(chronic_lymphocytic_leukemia);DOID:10456(tonsillitis);DOID:10…	R-HSA-418436(Nitric Oxide Synthase (NOS) produces Nitric Oxide (NO));R-HSA-6790041(Expression of STAT3-upregulated cytosolic proteins);R-HSA-9033233(PEX5S,L binds cargo proteins containing PTS1);R-HSA-9033235(Cargo of PEX5S,L translocates from the cytosol to the peroxisomal matrix);R-HSA-9033236(PEX5S,L:Cargo binds PEX13:PEX14:PEX2:PEX10:PEX12 (Docking and Translocation Module));R-HSA-9636240(PPE…	0	0	0	0.0318814	0	0	0	0	0	0.00684242	0	0	0	0	0	12	0	0	0	0	0	3	0	0
ENSG00000007174	chr17	11598470	11969748	+	DNAH9	1770	ENST00000262442	GO:0000166(nucleotide binding);GO:0003341(cilium movement);GO:0005515(protein binding);GO:0005524(ATP binding);GO:0005576(extracellular region);GO:0005737(cytoplasm);GO:0005856(cytoskeleton);GO:0005874(microtubule);GO:0005929(cilium);GO:0005930(axoneme);GO:0007018(microtubule-based movement);GO:0008569(minus-end-directed microtubule motor activity);GO:0016887(ATP hydrolysis activity);GO:0030030(c…	04814(Motor proteins);05014(Amyotrophic lateral sclerosis);05016(Huntington disease);05022(Pathways of neurodegeneration - multiple diseases)	K10408	NA	NA	dynein axonemal heavy chain 9 [Source:HGNC Symbol;Acc:HGNC:2953]	protein_coding	DOID:0111853(primary_ciliary_dyskinesia_40);DOID:10003(sensorineural_hearing_loss)	NA	0.0083896	0	0.0066908	0.0040564	0	0.003727	0	0.00395928	0	0	0	0.0107108	11	0	8	4	0	4	0	4	0	0	0	13
ENSG00000007202	chr17	28614446	28645454	-	BLTP2		ENST00000528896;ENST00000389003;ENST00000583860;ENST00000579924;ENST00000580395;ENST00000577261;ENST00000582417;ENST00000581064;ENST00000580882;ENST00000581267;ENST00000577417;ENST00000583403;ENST00000577580;ENST00000579253;ENST00000582901	GO:0005739(mitochondrion);GO:0005783(endoplasmic reticulum);GO:0005789(endoplasmic reticulum membrane);GO:0005886(plasma membrane);GO:0016020(membrane);GO:0031966(mitochondrial membrane);GO:0035091(phosphatidylinositol binding);GO:0140268(endoplasmic reticulum-plasma membrane contact site);GO:0140268(endoplasmic reticulum-plasma membrane contact site)	NA	NA	NA	NA	bridge-like lipid transfer protein family member 2 [Source:HGNC Symbol;Acc:HGNC:28960]	protein_coding;retained_intron;protein_coding_CDS_not_defined;nonsense_mediated_decay	DOID:3459(breast_carcinoma)	NA	33.985	35.302	35.2533	33.7938	34.6698	32.5078	31.3519	31.797	31.82	32.0022	33.4265	31.9491	22080	23957	22593	18167	22212	19017	17129	16815	18683	20670	18286	21052
ENSG00000007216	chr17	28473293	28497781	+	SLC13A2	9058	ENST00000444914	GO:0005515(protein binding);GO:0005886(plasma membrane);GO:0006811(ion transport);GO:0006814(sodium ion transport);GO:0015138(fumarate transmembrane transporter activity);GO:0015139(alpha-ketoglutarate transmembrane transporter activity);GO:0015141(succinate transmembrane transporter activity);GO:0015293(symporter activity);GO:0015361(low-affinity sodium:dicarboxylate symporter activity);GO:00153…	NA	K14445	NA	NA	solute carrier family 13 member 2 [Source:HGNC Symbol;Acc:HGNC:10917]	protein_coding	DOID:0050667(alcohol-related_neurodevelopmental_disorder);DOID:0111668(Kohlschutter-Tonz_syndrome);DOID:1826(epilepsy)	R-HSA-433131(NaDC1 co-transports dicarboxylic acids and a sodium ion)	0	0.0337547	0	0	0	0	0	0	0	0	0	0.0172035	0	9	0	0	0	0	0	0	0	0	0	4
ENSG00000007237	chr17	9910609	10114553	-	GAS7	8522	ENST00000432992;ENST00000585266	GO:0005515(protein binding);GO:0005737(cytoplasm);GO:0005884(actin filament);GO:0005886(plasma membrane);GO:0007399(nervous system development);GO:0030041(actin filament polymerization);GO:0030154(cell differentiation);GO:0042802(identical protein binding);GO:0048812(neuron projection morphogenesis);GO:0051015(actin filament binding);GO:0051015(actin filament binding)	NA	K18618	NA	NA	growth arrest specific 7 [Source:HGNC Symbol;Acc:HGNC:4169]	protein_coding	DOID:769(neuroblastoma)	NA	0.00777976	0.00535881	0	0.00473561	0	0	0	0	0	0	0.00664744	0	6	4	0	3	0	0	0	0	0	0	4	0
ENSG00000007255	chr19	45162928	45178237	-	TRAPPC6A	79090	ENST00000006275;ENST00000588062;ENST00000585934;ENST00000592647;ENST00000587818	GO:0005515(protein binding);GO:0005737(cytoplasm);GO:0005783(endoplasmic reticulum);GO:0005794(Golgi apparatus);GO:0005801(cis-Golgi network);GO:0005802(trans-Golgi network);GO:0005829(cytosol);GO:0006888(endoplasmic reticulum to Golgi vesicle-mediated transport);GO:0016192(vesicle-mediated transport);GO:0030008(TRAPP complex);GO:0043087(regulation of GTPase activity);GO:0048193(Golgi vesicle tra…	NA	K20304	NA	NA	trafficking protein particle complex subunit 6A [Source:HGNC Symbol;Acc:HGNC:23069]	protein_coding;retained_intron	NA	R-HSA-5694409(Nucleotide exchange on RAB1);R-HSA-5694418(RAB1:GTP binds USO1 and GORASP1:GOLGA2);R-HSA-5694439(COPII coat binds TRAPPCII and RAB1:GDP);R-HSA-5694441(CSNK1D phosphorylates SEC23);R-HSA-8877475(TRAPPC complexes exchange GTP for GDP on RAB1)	2.88086	1.62618	2.05189	3.11261	2.66382	2.6836	1.99689	1.7409	2.23754	2.12991	2.97321	2.35616	191	114	135	171	175	161	112	95	134	140	166	159
ENSG00000007264	chr19	3777973	3801812	-	MATK	4145	ENST00000310132;ENST00000590493;ENST00000588983;ENST00000587180	GO:0000166(nucleotide binding);GO:0003824(catalytic activity);GO:0004672(protein kinase activity);GO:0004713(protein tyrosine kinase activity);GO:0004715(non-membrane spanning protein tyrosine kinase activity);GO:0005515(protein binding);GO:0005524(ATP binding);GO:0005737(cytoplasm);GO:0005829(cytosol);GO:0006468(protein phosphorylation);GO:0008284(positive regulation of cell population prolifera…	04722(Neurotrophin signaling pathway);04722(Neurotrophin signaling pathway)	K08888	EC:2.7.10.2	NA	megakaryocyte-associated tyrosine kinase [Source:HGNC Symbol;Acc:HGNC:6906]	protein_coding	DOID:1319(brain_cancer);DOID:1612(breast_cancer);DOID:162(cancer);DOID:219(colon_cancer);DOID:769(neuroblastoma)	R-HSA-1963563(MATK (CSK homologous kinase) binds phosphorylated ERBB2)	0.0377376	0.0734014	0.0532977	0.0336582	0.0354353	0.120191	0.0313159	0	0.112875	0.0241382	0.032635	0.027095	11	23	16	9	11	33	8	0	30	7	9	9
ENSG00000007312	chr17	63928738	63932331	-	CD79B	974	ENST00000392795	GO:0002250(adaptive immune response);GO:0002376(immune system process);GO:0004888(transmembrane signaling receptor activity);GO:0005515(protein binding);GO:0005886(plasma membrane);GO:0006955(immune response);GO:0007165(signal transduction);GO:0007166(cell surface receptor signaling pathway);GO:0009897(external side of plasma membrane);GO:0016020(membrane);GO:0019815(B cell receptor complex);GO:0…	04662(B cell receptor signaling pathway)	K06507	NA	NA	CD79b molecule [Source:HGNC Symbol;Acc:HGNC:1699]	protein_coding	DOID:0050745(diffuse_large_B-cell_lymphoma);DOID:0050746(mantle_cell_lymphoma);DOID:0050750(splenic_marginal_zone_lymphoma);DOID:0050873(follicular_lymphoma);DOID:0060060(non-Hodgkin_lymphoma);DOID:1040(chronic_lymphocytic_leukemia);DOID:2583(agammaglobulinemia);DOID:3234(central_nervous_system_lymphoma);DOID:8584(Burkitt_lymphoma);DOID:9538(multiple_myeloma);DOID:9952(acute_lymphoblastic_leukemi…	R-HSA-1112666(BLNK (SLP-65) Signalosome hydrolyzes phosphatidyinositol bisphosphate forming diacylglycerol and inositol-1,4,5-trisphosphate);R-HSA-5690701(SHP1 binds p-CD22);R-HSA-5690702(LYN phosphorylates CD22);R-HSA-5690740(CD22 binds B-cell receptor);R-HSA-9606151(Phosphorylated BLNK (SLP65, in Antigen:p-BCR:p-SYK:p-BLNK:CIN85:GRB2:SOS1) binds BTK, PLCG2, VAV1, NCK1);R-HSA-9606159(BTK autopho…	0	0	0.0361624	0	0.0271312	0.0297142	0	0	0.0296092	0	0	0	0	0	6	0	4	4	0	0	4	0	0	0
ENSG00000007314	chr17	63938554	63972918	-	SCN4A	6329	ENST00000435607	GO:0001518(voltage-gated sodium channel complex);GO:0005216(ion channel activity);GO:0005248(voltage-gated sodium channel activity);GO:0005261(cation channel activity);GO:0005272(sodium channel activity);GO:0005515(protein binding);GO:0005886(plasma membrane);GO:0005891(voltage-gated calcium channel complex);GO:0006811(ion transport);GO:0006814(sodium ion transport);GO:0006936(muscle contraction)…	NA	K04837	NA	NA	sodium voltage-gated channel alpha subunit 4 [Source:HGNC Symbol;Acc:HGNC:10591]	protein_coding	DOID:0060170(generalized_epilepsy_with_febrile_seizures_plus);DOID:0080422(Dravet_syndrome);DOID:0110682(congenital_myasthenic_syndrome_16);DOID:0111294(generalized_epilepsy_with_febrile_seizures_plus_2);DOID:0111538(paramyotonia_congenita_of_Von_Eulenburg);DOID:10459(common_cold);DOID:14451(hyperkalemic_periodic_paralysis);DOID:14452(hypokalemic_periodic_paralysis);DOID:1826(epilepsy);DOID:2106(…	R-HSA-373739(Ankyrins link voltage-gated sodium and potassium channels to spectrin and L1);R-HSA-5576895(SCNAs:SNCBs transport Na+ from extracellular region to cytosol)	0.0270832	0	0.0136803	0.00783719	0	0	0	0	0	0.00550412	0	0	16	0	8	4	0	0	0	0	0	4	0	0
ENSG00000007341	chr1	112523518	112620825	-	ST7L	54879	ENST00000358039;ENST00000361846;ENST00000360743;ENST00000490715;ENST00000480988;ENST00000495109;ENST00000498197;ENST00000477682;ENST00000369669;ENST00000490067;ENST00000497457;ENST00000343210;ENST00000369666;ENST00000463235;ENST00000497235;ENST00000369664;ENST00000466360;ENST00000479436;ENST00000470519;ENST00000459630;ENST00000477332;ENST00000473206;ENST00000485753;ENST00000470683;ENST00000498383…	GO:0005515(protein binding);GO:0016020(membrane);GO:0030308(negative regulation of cell growth);GO:0030308(negative regulation of cell growth)	NA	NA	NA	NA	suppression of tumorigenicity 7 like [Source:HGNC Symbol;Acc:HGNC:18441]	protein_coding;nonsense_mediated_decay;protein_coding_CDS_not_defined	NA	NA	2.8863	2.87414	2.44033	2.14701	1.84493	2.05835	2.80662	2.66084	2.79399	2.49376	2.57648	2.53634	1655	1719	1381	1022	1045	1065	1355	1245	1450	1424	1248	1478
ENSG00000007350	X	154295795	154330350	+	TKTL1	8277	ENST00000369912	GO:0003824(catalytic activity);GO:0004802(transketolase activity);GO:0005737(cytoplasm);GO:0005829(cytosol);GO:0006007(glucose catabolic process);GO:0006772(thiamine metabolic process);GO:0016740(transferase activity);GO:0030976(thiamine pyrophosphate binding);GO:0046872(metal ion binding)	00030(Pentose phosphate pathway)	K00615	EC:2.2.1.1	NA	transketolase like 1 [Source:HGNC Symbol;Acc:HGNC:11835]	protein_coding	DOID:162(cancer);DOID:3963(thyroid_gland_carcinoma);DOID:684(hepatocellular_carcinoma)	NA	0.0295679	0.0152472	0	0	0	0	0	0	0	0.0123341	0	0	8	4	0	0	0	0	0	0	0	4	0	0
ENSG00000007372	chr11	31784779	31817948	-	PAX6	5080	ENST00000606377;ENST00000419022;ENST00000643871;ENST00000638914;ENST00000640610;ENST00000379109;ENST00000639916;ENST00000640368;ENST00000638685;ENST00000379107;ENST00000639409;ENST00000640975;ENST00000638963;ENST00000474783;ENST00000638629;ENST00000470027;ENST00000640287;ENST00000533333;ENST00000640613;ENST00000640963;ENST00000471303;ENST00000379111;ENST00000639950;ENST00000494377;ENST00000638250…	GO:0000122(negative regulation of transcription by RNA polymerase II);GO:0000132(establishment of mitotic spindle orientation);GO:0000785(chromatin);GO:0000976(transcription cis-regulatory region binding);GO:0000978(RNA polymerase II cis-regulatory region sequence-specific DNA binding);GO:0000979(RNA polymerase II core promoter sequence-specific DNA binding);GO:0000981(DNA-binding transcription f…	04550(Signaling pathways regulating pluripotency of stem cells);04950(Maturity onset diabetes of the young);04950(Maturity onset diabetes of the young)	K08031	NA	PAX	paired box 6 [Source:HGNC Symbol;Acc:HGNC:8620]	protein_coding;retained_intron;nonsense_mediated_decay;protein_coding_CDS_not_defined	DOID:0060673(Peters_anomaly);DOID:0080610(anterior_segment_dysgenesis_5);DOID:0110233(cataract_27);DOID:0111383(autosomal_dominant_keratitis);DOID:0111531(bilateral_optic_nerve_hypoplasia);DOID:10603(glucose_intolerance);DOID:10629(microphthalmia);DOID:1068(juvenile_glaucoma);DOID:10907(microcephaly);DOID:11054(urinary_bladder_cancer);DOID:11830(myopia);DOID:11975(coloboma_of_optic_nerve);DOID:12…	R-HSA-211272(FOXOA2-, MAFA-, and PAX6-dependent synthesis of PDX1 protein);R-HSA-211289(MAFA-, NKX2-2-, PAX6-, and PDX1-dependent synthesis of insulin precursor protein);R-HSA-381799(Synthesis of Preproglucagon in intestinal L cells);R-HSA-400500(Synthesis of prepro-Glucose-dependent Insulinotropic Polypeptide (preproGIP) in intestinal K cells);R-HSA-5617874(HOXD4 gene is transcribed);R-HSA-56178…	0.871929	0.96729	0.856292	0.923065	0.71902	0.887055	1.00748	0.97283	0.81189	0.862428	0.906585	0.859423	1287	1483	1243	1130	1042	1177	1250	1168	1082	1260	1124	1287
ENSG00000007376	chr16	784974	788397	-	RPUSD1	113000	ENST00000561734;ENST00000007264;ENST00000565809;ENST00000567114;ENST00000569601;ENST00000565377;ENST00000567283;ENST00000562070;ENST00000565503;ENST00000563560	GO:0000455(enzyme-directed rRNA pseudouridine synthesis);GO:0001522(pseudouridine synthesis);GO:0003674(molecular_function);GO:0003723(RNA binding);GO:0005515(protein binding);GO:0005575(cellular_component);GO:0008150(biological_process);GO:0009451(RNA modification);GO:0009982(pseudouridine synthase activity);GO:0009982(pseudouridine synthase activity)	NA	NA	NA	NA	RNA pseudouridine synthase domain containing 1 [Source:HGNC Symbol;Acc:HGNC:14173]	protein_coding;nonsense_mediated_decay	NA	NA	11.3646	12.4682	11.9335	9.66704	9.42004	10.4198	9.59219	8.94788	8.9411	9.83512	10.7607	10.849	2218	2542	2299	1562	1814	1832	1575	1421	1578	1909	1769	2148
ENSG00000007384	chr16	58059	72631	-	RHBDF1	64285	ENST00000262316;ENST00000448893;ENST00000486045;ENST00000493647;ENST00000482904;ENST00000417043;ENST00000487201;ENST00000419764	GO:0000139(Golgi membrane);GO:0004252(serine-type endopeptidase activity);GO:0005515(protein binding);GO:0005783(endoplasmic reticulum);GO:0005789(endoplasmic reticulum membrane);GO:0005794(Golgi apparatus);GO:0008283(cell population proliferation);GO:0015031(protein transport);GO:0016020(membrane);GO:0016477(cell migration);GO:0019838(growth factor binding);GO:0042058(regulation of epidermal gro…	04668(TNF signaling pathway);04668(TNF signaling pathway)	K27588	NA	NA	rhomboid 5 homolog 1 [Source:HGNC Symbol;Acc:HGNC:20561]	protein_coding;retained_intron;nonsense_mediated_decay	DOID:162(cancer);DOID:4766(embryoma)	NA	7.67089	8.365	8.17875	9.07666	9.19818	8.86525	8.14677	8.81017	8.77779	8.60019	9.03768	9.74499	2655	3025	2792	2600	3139	2763	2372	2482	2745	2958	2634	3420
ENSG00000007392	chr16	188969	229463	-	LUC7L	55692	ENST00000426094;ENST00000337351;ENST00000397783;ENST00000629543;ENST00000468732;ENST00000429378;ENST00000293872;ENST00000490762;ENST00000464711;ENST00000442701;ENST00000397780;ENST00000419516;ENST00000495349;ENST00000418978;ENST00000443357;ENST00000469109;ENST00000467552	GO:0003729(mRNA binding);GO:0005515(protein binding);GO:0005685(U1 snRNP);GO:0006376(mRNA splice site selection);GO:0042802(identical protein binding);GO:0045843(negative regulation of striated muscle tissue development);GO:0050733(RS domain binding);GO:0071004(U2-type prespliceosome);GO:0071004(U2-type prespliceosome)	NA	NA	NA	NA	LUC7 like [Source:HGNC Symbol;Acc:HGNC:6723]	nonsense_mediated_decay;protein_coding;retained_intron	NA	NA	4.84396	5.34827	5.24861	4.41746	4.56765	4.39657	5.91865	5.96605	5.40869	5.27312	4.91547	5.17063	2111	2436	2259	1595	1965	1726	2171	2118	2133	2284	1805	2288
ENSG00000007402	chr3	50362613	50503634	-	CACNA2D2	9254	ENST00000424201;ENST00000483620	GO:0005245(voltage-gated calcium channel activity);GO:0005262(calcium channel activity);GO:0005886(plasma membrane);GO:0005891(voltage-gated calcium channel complex);GO:0006811(ion transport);GO:0006816(calcium ion transport);GO:0007528(neuromuscular junction development);GO:0016020(membrane);GO:0034220(ion transmembrane transport);GO:0034702(ion channel complex);GO:0035265(organ growth);GO:00400…	04010(MAPK signaling pathway);04260(Cardiac muscle contraction);04261(Adrenergic signaling in cardiomyocytes);04921(Oxytocin signaling pathway);05410(Hypertrophic cardiomyopathy);05412(Arrhythmogenic right ventricular cardiomyopathy);05414(Dilated cardiomyopathy);05414(Dilated cardiomyopathy)	K04859	NA	NA	calcium voltage-gated channel auxiliary subunit alpha2delta 2 [Source:HGNC Symbol;Acc:HGNC:1400]	protein_coding;retained_intron	DOID:162(cancer);DOID:1826(epilepsy);DOID:1827(idiopathic_generalized_epilepsy)	R-HSA-210420(Ca2+ influx through voltage gated Ca2+ channels);R-HSA-265166(Exocytosis of Insulin);R-HSA-265645(Calcium Influx through Voltage-gated Calcium Channels);R-HSA-400046(L-type Calcium Channels close in pancreatic beta cells);R-HSA-5577213(LTCC multimer transports Ca2+ from extracellular region to cytosol);R-HSA-9614031(Class IV antihypertensives bind LTCC multimer);R-HSA-9659515(CACNA1D…	0.0288872	0.0823014	0.0844851	0.0390712	0.128343	0.0682391	0.00368385	0.0340658	0.035579	0.0458682	0.0482094	0.0430701	14	40	39	15	58	29	2	14	15	21	19	21
ENSG00000007516	chr16	1333638	1349439	+	BAIAP3	8938	ENST00000565665;ENST00000397488;ENST00000711111;ENST00000567203;ENST00000711102;ENST00000711104;ENST00000324385;ENST00000421665;ENST00000568198;ENST00000711106;ENST00000711109;ENST00000561602;ENST00000566389;ENST00000711110	GO:0000149(SNARE binding);GO:0001956(positive regulation of neurotransmitter secretion);GO:0005509(calcium ion binding);GO:0005515(protein binding);GO:0005543(phospholipid binding);GO:0005737(cytoplasm);GO:0005768(endosome);GO:0005794(Golgi apparatus);GO:0005829(cytosol);GO:0005886(plasma membrane);GO:0006887(exocytosis);GO:0007186(G protein-coupled receptor signaling pathway);GO:0016020(membrane…	05202(Transcriptional misregulation in cancer);05202(Transcriptional misregulation in cancer)	K15621	NA	NA	BAI1 associated protein 3 [Source:HGNC Symbol;Acc:HGNC:948]	retained_intron;protein_coding;nonsense_mediated_decay	NA	NA	0.371483	0.317286	0.424995	0.456131	0.588481	0.495103	0.366646	0.459458	0.46304	0.343741	0.496806	0.242272	183	161	203	184	281	216	152	181	203	168	202	120
ENSG00000007520	chr16	1349240	1351878	-	TSR3	115939	ENST00000007390;ENST00000566296	GO:0000154(rRNA modification);GO:0000455(enzyme-directed rRNA pseudouridine synthesis);GO:0005737(cytoplasm);GO:0005829(cytosol);GO:0006364(rRNA processing);GO:0016740(transferase activity);GO:0030490(maturation of SSU-rRNA);GO:0042254(ribosome biogenesis);GO:0106388(18S rRNA aminocarboxypropyltransferase activity);GO:1904047(S-adenosyl-L-methionine binding);GO:1904047(S-adenosyl-L-methionine bin…	NA	K09140	EC:2.5.1.157	NA	TSR3 ribosome maturation factor [Source:HGNC Symbol;Acc:HGNC:14175]	protein_coding;nonsense_mediated_decay	NA	R-HSA-8868783(TSR3 transfers aminocarboxypropyl group from S-adenosylmethionine to N(1)-methylpseudouridine-1248 of 18SE rRNA yielding N(1)-methyl-N(3)-aminocarboxypropylpseudouridine-1248)	40.2583	36.1199	38.8919	33.6945	32.8997	36.9659	39.4688	35.4848	36.0604	36.7797	38.9345	38.6873	3428	3213	3267	2374	2762	2835	2827	2459	2774	3113	2792	3341
ENSG00000007541	chr16	566995	584108	+	PIGQ	9091	ENST00000293874;ENST00000439574;ENST00000321878;ENST00000422307;ENST00000026218;ENST00000470411;ENST00000637701;ENST00000443147;ENST00000635909;ENST00000636005;ENST00000637468;ENST00000638143;ENST00000544860;ENST00000537901;ENST00000635935;ENST00000420990;ENST00000480424;ENST00000540241;ENST00000476438;ENST00000540548;ENST00000634341	GO:0000506(glycosylphosphatidylinositol-N-acetylglucosaminyltransferase (GPI-GnT) complex);GO:0005515(protein binding);GO:0005783(endoplasmic reticulum);GO:0005789(endoplasmic reticulum membrane);GO:0005975(carbohydrate metabolic process);GO:0006506(GPI anchor biosynthetic process);GO:0016020(membrane);GO:0016020(membrane)	00563(Glycosylphosphatidylinositol (GPI)-anchor biosynthesis);00563(Glycosylphosphatidylinositol (GPI)-anchor biosynthesis)	K03860	NA	NA	phosphatidylinositol glycan anchor biosynthesis class Q [Source:HGNC Symbol;Acc:HGNC:14135]	protein_coding;protein_coding_CDS_not_defined;nonsense_mediated_decay;retained_intron	DOID:0112213(multiple_congenital_anomalies-hypotonia-seizures_syndrome_4)	R-HSA-162730(phosphatidylinositol + UDP-N-acetyl-D-glucosamine -> N-acetylglucosaminyl-PI + UDP)	6.98652	8.28841	8.48339	8.11318	8.11091	7.9081	8.00052	7.71084	7.94094	7.80403	8.41131	8.04231	3870	4796	4635	3718	4431	3943	3727	3476	3976	4299	3925	4517
ENSG00000007545	chr16	1612337	1677908	+	CRAMP1	57585	ENST00000674071;ENST00000397412;ENST00000293925;ENST00000492778;ENST00000498594;ENST00000415022;ENST00000466562;ENST00000467286;ENST00000468839	GO:0003677(DNA binding);GO:0003682(chromatin binding);GO:0005634(nucleus);GO:0007389(pattern specification process);GO:0007389(pattern specification process)	NA	NA	NA	NA	cramped chromatin regulator homolog 1 [Source:HGNC Symbol;Acc:HGNC:14122]	protein_coding;retained_intron	NA	NA	6.02362	5.64038	5.46874	5.83564	5.37383	5.66788	5.8513	6.24093	6.41744	5.75609	6.00181	6.0838	3647	3568	3267	2924	3210	3091	2980	3075	3512	3466	3062	3737
ENSG00000007866	chr6	35473597	35497079	-	TEAD3	7005	ENST00000402886;ENST00000338863;ENST00000639578	GO:0000785(chromatin);GO:0000978(RNA polymerase II cis-regulatory region sequence-specific DNA binding);GO:0000981(DNA-binding transcription factor activity, RNA polymerase II-specific);GO:0003677(DNA binding);GO:0003700(DNA-binding transcription factor activity);GO:0005515(protein binding);GO:0005634(nucleus);GO:0005654(nucleoplasm);GO:0005667(transcription regulator complex);GO:0006355(regulati…	04390(Hippo signaling pathway);04392(Hippo signaling pathway - multiple species);04392(Hippo signaling pathway - multiple species)	K09448	NA	TEA	TEA domain transcription factor 3 [Source:HGNC Symbol;Acc:HGNC:11716]	nonsense_mediated_decay;protein_coding	NA	R-HSA-1989766(Expression of CTGF);R-HSA-2032781(WWTR1 (TAZ) binds TEAD);R-HSA-8871266(YAP1 binds TEAD3);R-HSA-8951676(RUNX3 binds TEADs and YAP1);R-HSA-8951695(TEADs:YAP1 binds CTGF gene)	3.70921	3.9076	3.50505	4.81888	4.51395	4.49579	4.18206	3.50387	3.77232	4.65594	4.47493	4.87992	798	876	743	856	955	869	755	613	732	994	809	1063
ENSG00000007908	chr1	169722640	169734079	-	SELE	6401	ENST00000333360	GO:0002092(positive regulation of receptor internalization);GO:0002523(leukocyte migration involved in inflammatory response);GO:0002687(positive regulation of leukocyte migration);GO:0004888(transmembrane signaling receptor activity);GO:0005515(protein binding);GO:0005615(extracellular space);GO:0005886(plasma membrane);GO:0005901(caveola);GO:0005905(clathrin-coated pit);GO:0006954(inflammatory …	04514(Cell adhesion molecules);04668(TNF signaling pathway);04933(AGE-RAGE signaling pathway in diabetic complications);05143(African trypanosomiasis);05144(Malaria);05417(Lipid and atherosclerosis);05418(Fluid shear stress and atherosclerosis)	K06494	NA	NA	selectin E [Source:HGNC Symbol;Acc:HGNC:10718]	protein_coding	DOID:0080600(COVID-19);DOID:1002(endometritis);DOID:10534(stomach_cancer);DOID:10591(pre-eclampsia);DOID:10603(glucose_intolerance);DOID:10608(celiac_disease);DOID:1074(kidney_failure);DOID:10763(hypertension);DOID:10871(age_related_macular_degeneration);DOID:10952(nephritis);DOID:11335(sarcoidosis);DOID:11981(morbid_obesity);DOID:12361(Graves'_disease);DOID:1240(leukemia);DOID:1287(cardiovascula…	R-HSA-202724(P-selectin binds P-selectin ligand);R-HSA-2870221(E-selectin binds E-selectin ligand)	0	0.0101683	0	0	0	0	0	0	0	0	0	0	0	4	0	0	0	0	0	0	0	0	0	0
ENSG00000007923	chr1	6634168	6701822	-	DNAJC11	55735	ENST00000451196;ENST00000377577;ENST00000690452;ENST00000689025;ENST00000691481;ENST00000686243;ENST00000472414;ENST00000685129;ENST00000689169;ENST00000685360;ENST00000689474;ENST00000690062;ENST00000465508;ENST00000294401;ENST00000426784;ENST00000473993;ENST00000685485;ENST00000691444;ENST00000688162;ENST00000485073;ENST00000460594;ENST00000693337;ENST00000465911	GO:0001401(SAM complex);GO:0005515(protein binding);GO:0005654(nucleoplasm);GO:0005739(mitochondrion);GO:0005741(mitochondrial outer membrane);GO:0007007(inner mitochondrial membrane organization);GO:0016020(membrane);GO:0016607(nuclear speck);GO:0042407(cristae formation);GO:0061617(MICOS complex);GO:0140275(MIB complex);GO:0140275(MIB complex)	NA	K09531	NA	NA	DnaJ heat shock protein family (Hsp40) member C11 [Source:HGNC Symbol;Acc:HGNC:25570]	protein_coding;retained_intron;nonsense_mediated_decay;protein_coding_CDS_not_defined	DOID:769(neuroblastoma)	R-HSA-8949609(Formation of MIB complex containing the MICOS complex causes curvature of mitochondrial inner membrane)	9.94176	9.98795	10.0841	10.4974	9.55192	9.80129	9.38608	9.25602	9.44453	9.55996	10.0246	9.55624	8531	8950	8534	7451	8086	7573	6774	6466	7325	8156	7246	8316
ENSG00000007933	chr1	171090901	171107753	+	FMO3	2328	ENST00000530212;ENST00000534514;ENST00000367755;ENST00000472784;ENST00000478457	GO:0004497(monooxygenase activity);GO:0004499(N,N-dimethylaniline monooxygenase activity);GO:0005515(protein binding);GO:0005783(endoplasmic reticulum);GO:0005789(endoplasmic reticulum membrane);GO:0016020(membrane);GO:0016491(oxidoreductase activity);GO:0034899(trimethylamine monooxygenase activity);GO:0042412(taurine biosynthetic process);GO:0043231(intracellular membrane-bounded organelle);GO:…	00430(Taurine and hypotaurine metabolism);00982(Drug metabolism - cytochrome P450);00982(Drug metabolism - cytochrome P450)	K00485	EC:1.14.13.8,1.8.1.-	NA	flavin containing dimethylaniline monoxygenase 3 [Source:HGNC Symbol;Acc:HGNC:3771]	protein_coding_CDS_not_defined;protein_coding;nonsense_mediated_decay	DOID:0080361(trimethylaminuria);DOID:10763(hypertension);DOID:10825(essential_hypertension);DOID:655(inherited_metabolic_disorder)	R-HSA-139970(FMO3:FAD N-oxidises TMA to TMAO);R-HSA-5602966(Defective FMO3 does not N-oxidise TMA)	0.0229242	0.0249031	0	0	0	0.0345791	0.00078612	0	0.0353723	0	0	0.0310808	7	8	0	0	0	9	1	0	9	0	0	8
ENSG00000007944	chr6	16129086	16148248	+	MYLIP	29116	ENST00000356840	GO:0004842(ubiquitin-protein transferase activity);GO:0005515(protein binding);GO:0005737(cytoplasm);GO:0005829(cytosol);GO:0005856(cytoskeleton);GO:0005886(plasma membrane);GO:0006511(ubiquitin-dependent protein catabolic process);GO:0007399(nervous system development);GO:0008092(cytoskeletal protein binding);GO:0010977(negative regulation of neuron projection development);GO:0010989(negative re…	04979(Cholesterol metabolism)	K10637	EC:2.3.2.27	NA	myosin regulatory light chain interacting protein [Source:HGNC Symbol;Acc:HGNC:21155]	protein_coding	DOID:1289(neurodegenerative_disease)	R-HSA-8854628(MYLIP dimer ubiquitinates VLDLR on Lys-839);R-HSA-9623365(Expression of MYLIP regulated by NR1H2,3);R-HSA-9623366(NR1H2,3 binds the MYLIP gene);R-HSA-983140(Transfer of Ub from E2 to substrate and release of E2);R-HSA-983147(Release of E3 from polyubiquitinated substrate);R-HSA-983156(Polyubiquitination of substrate);R-HSA-983157(Interaction of E3 with substrate and E2-Ub complex)	0.599996	0.516097	0.797597	0.877822	0.647851	0.68966	0.268429	0.565537	0.596499	0.971151	0.571177	0.516803	130	117	171	157	139	135	49	100	117	209	104	114
ENSG00000007952	X	100843324	100874359	-	NOX1	27035	ENST00000372966	GO:0000165(MAPK cascade);GO:0001525(angiogenesis);GO:0003081(regulation of systemic arterial blood pressure by renin-angiotensin);GO:0005515(protein binding);GO:0005737(cytoplasm);GO:0005768(endosome);GO:0005769(early endosome);GO:0005886(plasma membrane);GO:0006739(NADP metabolic process);GO:0006811(ion transport);GO:0006952(defense response);GO:0006954(inflammatory response);GO:0007165(signal t…	04380(Osteoclast differentiation);04933(AGE-RAGE signaling pathway in diabetic complications);05010(Alzheimer disease);05022(Pathways of neurodegeneration - multiple diseases);05208(Chemical carcinogenesis - reactive oxygen species);05417(Lipid and atherosclerosis);05418(Fluid shear stress and atherosclerosis)	K08008	NA	NA	NADPH oxidase 1 [Source:HGNC Symbol;Acc:HGNC:7889]	protein_coding	DOID:10591(pre-eclampsia);DOID:10763(hypertension);DOID:1240(leukemia);DOID:162(cancer);DOID:1936(atherosclerosis);DOID:225(syndrome);DOID:3265(chronic_granulomatous_disease);DOID:4481(allergic_rhinitis);DOID:4483(rhinitis);DOID:612(primary_immunodeficiency_disease);DOID:657(adenoma);DOID:9351(diabetes_mellitus)	R-HSA-5668714(RAC1:GTP binds NOX1 complex);R-HSA-5668718(NOX1 complex:RAC1:GTP generates superoxide from oxygen);R-HSA-9013145(RAC1 binds effectors at the plasma membrane);R-HSA-9018808(RAC3 binds effectors at the plasma membrane);R-HSA-9673794(ppDVL:RAC1:GTP binds NOX1 complex);R-HSA-9673797(NOX1 complex:pp-DVL:RAC1:GTP generates superoxide from oxygen)	0.067816	0.139418	0.11279	0	0.078292	0.126632	0.058047	0.105683	0.113486	0.082454	0.028499	0.161441	13	27	20	0	14	21	9	16	19	15	5	30
ENSG00000007968	chr1	23506438	23531233	-	E2F2	1870	ENST00000361729;ENST00000487237	GO:0000785(chromatin);GO:0000977(RNA polymerase II transcription regulatory region sequence-specific DNA binding);GO:0000978(RNA polymerase II cis-regulatory region sequence-specific DNA binding);GO:0000981(DNA-binding transcription factor activity, RNA polymerase II-specific);GO:0000987(cis-regulatory region sequence-specific DNA binding);GO:0001228(DNA-binding transcription activator activity, …	04110(Cell cycle);04218(Cellular senescence);04934(Cushing syndrome);05160(Hepatitis C);05161(Hepatitis B);05163(Human cytomegalovirus infection);05166(Human T-cell leukemia virus 1 infection);05167(Kaposi sarcoma-associated herpesvirus infection);05169(Epstein-Barr virus infection);05200(Pathways in cancer);05206(MicroRNAs in cancer);05212(Pancreatic cancer);05214(Glioma);05215(Prostate cancer);…	K09389	NA	E2F	E2F transcription factor 2 [Source:HGNC Symbol;Acc:HGNC:3114]	protein_coding;protein_coding_CDS_not_defined	DOID:162(cancer)	R-HSA-3209096(E2F1, E2F2, or E2F3 and SP1 bind p14ARF promoter);R-HSA-3209109(E2F1/E2F2/E2F3 and SP1 stimulate transcription of p14ARF mRNA);R-HSA-3240765(E2F1/2/3:DP1/2 binds EED gene promoter);R-HSA-3240766(E2F1/2/3:DP1/2 binds SUZ12 gene promoter);R-HSA-3240777(E2F1/2/3:DP1/2 binds EZH2 gene promoter);R-HSA-3240782(E2F1/2/3 stimulates EED transcription);R-HSA-3240783(E2F1/2/3 stimulates EZH2 t…	6.42116	6.4349	7.29376	5.25258	5.64674	5.46389	3.62436	3.98149	3.94369	4.70176	4.83938	4.99011	2468	2583	2766	1671	2141	1891	1173	1246	1370	1798	1567	1946
ENSG00000008018	chr6	170535120	170553307	-	PSMB1	5689	ENST00000262193;ENST00000462957	GO:0000502(proteasome complex);GO:0005515(protein binding);GO:0005576(extracellular region);GO:0005634(nucleus);GO:0005654(nucleoplasm);GO:0005737(cytoplasm);GO:0005829(cytosol);GO:0005839(proteasome core complex);GO:0019774(proteasome core complex, beta-subunit complex);GO:0034774(secretory granule lumen);GO:0043161(proteasome-mediated ubiquitin-dependent protein catabolic process);GO:0051603(pr…	03050(Proteasome);05010(Alzheimer disease);05012(Parkinson disease);05014(Amyotrophic lateral sclerosis);05016(Huntington disease);05017(Spinocerebellar ataxia);05020(Prion disease);05022(Pathways of neurodegeneration - multiple diseases);05022(Pathways of neurodegeneration - multiple diseases)	K02732	EC:3.4.25.1	NA	proteasome 20S subunit beta 1 [Source:HGNC Symbol;Acc:HGNC:9537]	protein_coding;protein_coding_CDS_not_defined	DOID:1059(intellectual_disability);DOID:10907(microcephaly)	R-HSA-1168640(Ubiquitinated IkB is degraded);R-HSA-1234159(Proteasome proteolyzes ub-HIF-alpha);R-HSA-1236935(Proteasomal cleavage of substrate (26S proteasome catalyst));R-HSA-1236970(Proteasomal clevage of exogenous antigen (26S proteasome catalyst));R-HSA-1504193(Ubiquitinated DVL is degraded by the proteasome);R-HSA-174058(Degradation of multiubiquitinated Cdh1);R-HSA-174105(Degradation of mu…	53.7442	52.2605	56.3048	51.9557	52.4227	54.2363	51.0339	54.7065	53.2265	61.8674	56.1929	60.4621	8392	8523	8673	6711	8072	7625	6700	6951	7510	9604	7388	9574
ENSG00000008056	X	47571901	47619857	-	SYN1	6853	ENST00000295987	GO:0000795(synaptonemal complex);GO:0003779(actin binding);GO:0005515(protein binding);GO:0005524(ATP binding);GO:0005794(Golgi apparatus);GO:0005856(cytoskeleton);GO:0007268(chemical synaptic transmission);GO:0007269(neurotransmitter secretion);GO:0008021(synaptic vesicle);GO:0014069(postsynaptic density);GO:0019901(protein kinase binding);GO:0030424(axon);GO:0030425(dendrite);GO:0030672(synapti…	NA	K19941	NA	NA	synapsin I [Source:HGNC Symbol;Acc:HGNC:11494]	protein_coding	DOID:0060041(autism_spectrum_disorder);DOID:0112029(non-syndromic_X-linked_intellectual_disability_50);DOID:0112122(X-linked_epilepsy_with_variable_learning_disabilities_and_behavior_disorders);DOID:1470(major_depressive_disorder);DOID:5419(schizophrenia)	R-HSA-380574(Dopamine synaptic vesicle docking and priming);R-HSA-380869(Release of docked dopamine loaded synaptic vesicle);R-HSA-380901(Release of docked serotonin loaded synaptic vesicle);R-HSA-380905(Serotonin loaded synaptic vesicle docking and priming);R-HSA-9662096(Exocytosis of glutamate from cochlear inner hair cell)	0.0153827	0.0363565	0	0	0	0	0	0	0	0	0.018088	0.00710448	5	10	0	0	0	0	0	0	0	0	5	2
ENSG00000008083	chr6	15246069	15522042	+	JARID2	3720	ENST00000341776;ENST00000397311	GO:0000122(negative regulation of transcription by RNA polymerase II);GO:0000785(chromatin);GO:0001889(liver development);GO:0003677(DNA binding);GO:0003682(chromatin binding);GO:0005515(protein binding);GO:0005634(nucleus);GO:0005654(nucleoplasm);GO:0005739(mitochondrion);GO:0006325(chromatin organization);GO:0006338(chromatin remodeling);GO:0007417(central nervous system development);GO:0008283…	03083(Polycomb repressive complex);04550(Signaling pathways regulating pluripotency of stem cells);04550(Signaling pathways regulating pluripotency of stem cells)	K11478	NA	ARID	jumonji and AT-rich interaction domain containing 2 [Source:HGNC Symbol;Acc:HGNC:6196]	protein_coding	DOID:1089(tethered_spinal_cord_syndrome);DOID:12849(autistic_disorder);DOID:1682(congenital_heart_disease);DOID:1712(aortic_valve_stenosis);DOID:5419(schizophrenia)	R-HSA-212252(Polycomb Repressive Complex 2 (PRC2) Is recruited to chromatin);R-HSA-212263(PRC2 trimethylates histone H3 at lysine-27)	4.06043	3.74739	4.26499	3.9768	4.33548	4.31014	4.22792	4.46626	4.46981	4.81774	4.31755	3.93524	1784	1720	1849	1447	1879	1706	1562	1598	1775	2106	1598	1754
ENSG00000008086	X	18425583	18653629	+	CDKL5	6792	ENST00000623535;ENST00000674046;ENST00000635828;ENST00000637881;ENST00000623610	GO:0000166(nucleotide binding);GO:0001764(neuron migration);GO:0004672(protein kinase activity);GO:0004674(protein serine/threonine kinase activity);GO:0004693(cyclin-dependent protein serine/threonine kinase activity);GO:0005515(protein binding);GO:0005524(ATP binding);GO:0005634(nucleus);GO:0005654(nucleoplasm);GO:0005737(cytoplasm);GO:0005813(centrosome);GO:0005856(cytoskeleton);GO:0006468(pro…	NA	K08824	EC:2.7.11.22	NA	cyclin dependent kinase like 5 [Source:HGNC Symbol;Acc:HGNC:11411]	protein_coding;retained_intron	DOID:0080467(developmental_and_epileptic_encephalopathy_2);DOID:1059(intellectual_disability);DOID:11832(visual_epilepsy);DOID:1206(Rett_syndrome);DOID:1826(epilepsy);DOID:225(syndrome)	NA	0.43019	0.382863	0.355943	0.374339	0.431584	0.394418	0.378696	0.376827	0.424366	0.374495	0.425517	0.433325	577	538	472	417	573	478	428	412	516	501	482	591
ENSG00000008118	chr1	209583714	209613939	+	CAMK1G	57172	ENST00000651530	GO:0000139(Golgi membrane);GO:0000166(nucleotide binding);GO:0003824(catalytic activity);GO:0004672(protein kinase activity);GO:0004674(protein serine/threonine kinase activity);GO:0004683(calmodulin-dependent protein kinase activity);GO:0005515(protein binding);GO:0005516(calmodulin binding);GO:0005524(ATP binding);GO:0005737(cytoplasm);GO:0005794(Golgi apparatus);GO:0005886(plasma membrane);GO:…	04020(Calcium signaling pathway);04921(Oxytocin signaling pathway);04925(Aldosterone synthesis and secretion);05214(Glioma)	K08794	EC:2.7.11.17	NA	calcium/calmodulin dependent protein kinase IG [Source:HGNC Symbol;Acc:HGNC:14585]	protein_coding	NA	NA	0.0134958	0	0	0.0170016	0	0	0.00690755	0.0498946	0	0.0155796	0.0315156	0.120891	4	0	0	4	0	0	2	10	0	4	7	29
ENSG00000008128	chr1	1702379	1724357	-	CDK11A	728642	ENST00000404249;ENST00000356200;ENST00000463652;ENST00000356937;ENST00000378638;ENST00000509982;ENST00000357760;ENST00000358779;ENST00000378633;ENST00000460465;ENST00000478901;ENST00000468397;ENST00000491311;ENST00000495016;ENST00000468800;ENST00000464748;ENST00000489300;ENST00000492390;ENST00000474916;ENST00000479362;ENST00000498810;ENST00000487462;ENST00000401096	GO:0000166(nucleotide binding);GO:0000278(mitotic cell cycle);GO:0000307(cyclin-dependent protein kinase holoenzyme complex);GO:0001558(regulation of cell growth);GO:0004672(protein kinase activity);GO:0004674(protein serine/threonine kinase activity);GO:0004693(cyclin-dependent protein serine/threonine kinase activity);GO:0005515(protein binding);GO:0005524(ATP binding);GO:0005634(nucleus);GO:00…	NA	K08818	EC:2.7.11.22	NA	cyclin dependent kinase 11A [Source:HGNC Symbol;Acc:HGNC:1730]	protein_coding;retained_intron;nonsense_mediated_decay;protein_coding_CDS_not_defined	DOID:1909(melanoma);DOID:9351(diabetes_mellitus)	R-HSA-380311(Recruitment of Plk1 to centrosomes);R-HSA-380455(Recruitment of CDK11p58 to the centrosomes)	9.07644	9.39713	10.0697	9.64158	9.32403	10.1629	7.79106	9.681	9.48244	9.86133	10.0819	9.21504	3258	3524	3567	2868	3301	3285	2355	2828	3078	3516	3046	3356
ENSG00000008130	chr1	1751232	1778790	-	NADK	65220	ENST00000341426;ENST00000341991;ENST00000378625;ENST00000342348;ENST00000498806;ENST00000469045;ENST00000480499;ENST00000497747;ENST00000477235;ENST00000489538;ENST00000497615;ENST00000497186;ENST00000492845;ENST00000492768;ENST00000460602;ENST00000464373;ENST00000480542	GO:0000166(nucleotide binding);GO:0003951(NAD+ kinase activity);GO:0005515(protein binding);GO:0005524(ATP binding);GO:0005829(cytosol);GO:0006741(NADP biosynthetic process);GO:0016301(kinase activity);GO:0016310(phosphorylation);GO:0016740(transferase activity);GO:0019674(NAD metabolic process);GO:0035774(positive regulation of insulin secretion involved in cellular response to glucose stimulus)…	00760(Nicotinate and nicotinamide metabolism);00760(Nicotinate and nicotinamide metabolism)	K00858	EC:2.7.1.23	NA	NAD kinase [Source:HGNC Symbol;Acc:HGNC:29831]	protein_coding;nonsense_mediated_decay;retained_intron;protein_coding_CDS_not_defined	NA	R-HSA-197198(NADK:Zn2+ tetramer phosphorylates NAD+ to NADP+)	18.431	18.7405	18.1939	19.2716	18.9313	18.1928	17.3836	17.886	17.9827	17.5438	17.6365	17.2683	7231	7680	7040	6255	7324	6426	5733	5712	6376	6842	5825	6869
ENSG00000008226	chr3	38039205	38122737	+	DLEC1	9940	ENST00000440294;ENST00000346219;ENST00000308059;ENST00000478428	GO:0002357(defense response to tumor cell);GO:0003674(molecular_function);GO:0005515(protein binding);GO:0005737(cytoplasm);GO:0005829(cytosol);GO:0005929(cilium);GO:0007283(spermatogenesis);GO:0008285(negative regulation of cell population proliferation);GO:0015631(tubulin binding);GO:0030154(cell differentiation);GO:0043014(alpha-tubulin binding);GO:0048487(beta-tubulin binding);GO:0048487(beta…	NA	K25548	NA	NA	DLEC1 cilia and flagella associated protein [Source:HGNC Symbol;Acc:HGNC:2899]	retained_intron;protein_coding	DOID:162(cancer);DOID:3905(lung_carcinoma);DOID:3908(lung_non-small_cell_carcinoma);DOID:4450(renal_cell_carcinoma);DOID:684(hepatocellular_carcinoma);DOID:9119(acute_myeloid_leukemia)	NA	0.0430422	0.0229079	0.00909496	0.0295917	0.0392857	0.0391024	0.0337892	0.027136	0.0577186	0.0242019	0.0561298	0.0253835	26	15	6	15	24	22	17	13	32	15	28	16
ENSG00000008256	chr7	6161779	6272644	-	CYTH3	9265	ENST00000350796;ENST00000465320;ENST00000495176;ENST00000461891;ENST00000488964;ENST00000466543;ENST00000491641;ENST00000478541;ENST00000481329;ENST00000482460	GO:0000139(Golgi membrane);GO:0001726(ruffle);GO:0005085(guanyl-nucleotide exchange factor activity);GO:0005515(protein binding);GO:0005547(phosphatidylinositol-3,4,5-trisphosphate binding);GO:0005654(nucleoplasm);GO:0005737(cytoplasm);GO:0005829(cytosol);GO:0005886(plasma membrane);GO:0005912(adherens junction);GO:0005923(bicellular tight junction);GO:0008289(lipid binding);GO:0016020(membrane);…	04072(Phospholipase D signaling pathway);04144(Endocytosis);05130(Pathogenic Escherichia coli infection);05131(Shigellosis);05132(Salmonella infection);05132(Salmonella infection)	K18441	NA	NA	cytohesin 3 [Source:HGNC Symbol;Acc:HGNC:9504]	protein_coding;protein_coding_CDS_not_defined;retained_intron	NA	R-HSA-8847880(CYTH proteins bind ARF1:GTP);R-HSA-8847883(CYTH proteins stimulate ARF1 GTPase activity)	6.9746	6.34258	6.83114	7.39493	7.52824	8.43738	7.69225	7.72247	7.4605	8.06669	8.02213	8.41779	2849	2709	2755	2501	3035	3106	2644	2570	2755	3278	2761	3490
ENSG00000008277	chr7	87934143	88202889	+	ADAM22	53616	ENST00000398204;ENST00000439864;ENST00000413139;ENST00000412441;ENST00000683525;ENST00000398209;ENST00000684002;ENST00000398203;ENST00000682337;ENST00000426930;ENST00000476330	GO:0004222(metalloendopeptidase activity);GO:0005178(integrin binding);GO:0005515(protein binding);GO:0005886(plasma membrane);GO:0006508(proteolysis);GO:0007155(cell adhesion);GO:0007162(negative regulation of cell adhesion);GO:0007417(central nervous system development);GO:0008237(metallopeptidase activity);GO:0008344(adult locomotory behavior);GO:0014037(Schwann cell differentiation);GO:001602…	NA	K16068	EC:3.4.24.-	NA	ADAM metallopeptidase domain 22 [Source:HGNC Symbol;Acc:HGNC:201]	protein_coding;retained_intron;nonsense_mediated_decay;protein_coding_CDS_not_defined	DOID:0080434(developmental_and_epileptic_encephalopathy_61);DOID:1826(epilepsy);DOID:225(syndrome)	R-HSA-5682709(LGI4 binds ADAM22,23,11);R-HSA-5682769(LGI2 binds ADAM22,23);R-HSA-5682794(LGI1 binds ADAM22 and ADAM23);R-HSA-5682802(LGI3 binds ADAM22,23,synatxin1)	2.01145	2.15674	2.09308	2.1076	2.07636	2.07696	1.9746	1.99856	1.90947	1.99642	2.15095	2.07083	1940	2169	1989	1681	1972	1803	1600	1568	1661	1912	1745	2024
ENSG00000008282	chr7	106090505	106112589	-	SYPL1	6856	ENST00000455385;ENST00000011473;ENST00000706297;ENST00000464029;ENST00000470347;ENST00000706298;ENST00000634737;ENST00000706299;ENST00000460770;ENST00000483448	GO:0005515(protein binding);GO:0005886(plasma membrane);GO:0007268(chemical synaptic transmission);GO:0008021(synaptic vesicle);GO:0016020(membrane);GO:0030141(secretory granule);GO:0030659(cytoplasmic vesicle membrane);GO:0030672(synaptic vesicle membrane);GO:0031410(cytoplasmic vesicle);GO:0042470(melanosome);GO:0070062(extracellular exosome);GO:0070062(extracellular exosome)	NA	NA	NA	NA	synaptophysin like 1 [Source:HGNC Symbol;Acc:HGNC:11507]	protein_coding;nonsense_mediated_decay;retained_intron	NA	NA	26.4222	25.5808	26.233	29.1985	28.8111	27.8339	26.4622	25.8068	25.5681	25.2753	28.2293	27.5007	5413	5472	5299	4947	5819	5134	4559	4302	4732	5146	4869	5711
ENSG00000008283	chr17	63432304	63446340	-	CYB561	1534	ENST00000392975;ENST00000360793;ENST00000584031;ENST00000392976;ENST00000581573;ENST00000448884;ENST00000585153;ENST00000542042;ENST00000580691;ENST00000581163;ENST00000582997;ENST00000582143;ENST00000584291;ENST00000577368;ENST00000578016;ENST00000578072;ENST00000583478;ENST00000580592	GO:0005515(protein binding);GO:0005765(lysosomal membrane);GO:0006879(cellular iron ion homeostasis);GO:0016020(membrane);GO:0016491(oxidoreductase activity);GO:0022900(electron transport chain);GO:0031410(cytoplasmic vesicle);GO:0042584(chromaffin granule membrane);GO:0046872(metal ion binding);GO:0140575(transmembrane monodehydroascorbate reductase activity);GO:0140576(ascorbate homeostasis);GO…	NA	K08360	EC:7.2.1.3	NA	cytochrome b561 [Source:HGNC Symbol;Acc:HGNC:2571]	protein_coding;protein_coding_CDS_not_defined;retained_intron	NA	NA	4.63661	4.72071	5.23976	5.93759	5.77498	5.998	3.91103	3.75868	4.15032	4.95046	5.33002	5.10804	1734	1844	1933	1835	2128	2018	1229	1145	1403	1837	1679	1933
ENSG00000008294	chr17	50962174	51120868	-	SPAG9	9043	ENST00000262013;ENST00000510283;ENST00000505279;ENST00000357122;ENST00000506500;ENST00000513746;ENST00000511312;ENST00000513906;ENST00000514613;ENST00000505173;ENST00000514205;ENST00000506483;ENST00000513827;ENST00000515685;ENST00000513547;ENST00000511795;ENST00000576492;ENST00000511987;ENST00000502329	GO:0001669(acrosomal vesicle);GO:0001933(negative regulation of protein phosphorylation);GO:0005078(MAP-kinase scaffold activity);GO:0005515(protein binding);GO:0005737(cytoplasm);GO:0005764(lysosome);GO:0005765(lysosomal membrane);GO:0005829(cytosol);GO:0008432(JUN kinase binding);GO:0016020(membrane);GO:0016192(vesicle-mediated transport);GO:0019894(kinesin binding);GO:0030159(signaling recepto…	NA	K20317	NA	NA	sperm associated antigen 9 [Source:HGNC Symbol;Acc:HGNC:14524]	protein_coding;retained_intron;nonsense_mediated_decay;protein_coding_CDS_not_defined	DOID:1036(chronic_leukemia);DOID:1380(endometrial_cancer);DOID:162(cancer);DOID:418(systemic_scleroderma);DOID:4450(renal_cell_carcinoma);DOID:5082(liver_cirrhosis);DOID:684(hepatocellular_carcinoma)	R-HSA-376117(JLP interacts with CDO complex);R-HSA-448951(Activation of p38 alpha/beta MAPK);R-HSA-448957(Interaction of p38 MAPK with JLP);R-HSA-448958(Nuclear translocation of p38 MAPK);R-HSA-449200(Interaction of ABL1 with CDO complex)	16.7455	15.9314	16.1306	18.3398	18.0687	17.5512	17.7436	17.6217	17.1131	17.6062	19.0402	18.6826	14088	13998	13386	12765	14990	13295	12551	12064	13011	14724	13489	15941
ENSG00000008300	chr3	48636463	48662886	-	CELSR3	1951	ENST00000164024;ENST00000461362;ENST00000498057;ENST00000470999	GO:0004888(transmembrane signaling receptor activity);GO:0004930(G protein-coupled receptor activity);GO:0005509(calcium ion binding);GO:0005515(protein binding);GO:0005886(plasma membrane);GO:0007155(cell adhesion);GO:0007156(homophilic cell adhesion via plasma membrane adhesion molecules);GO:0007165(signal transduction);GO:0007166(cell surface receptor signaling pathway);GO:0007186(G protein-co…	NA	K04602	NA	NA	cadherin EGF LAG seven-pass G-type receptor 3 [Source:HGNC Symbol;Acc:HGNC:3230]	protein_coding;retained_intron	NA	NA	2.25685	2.17571	2.33384	2.51792	2.44771	2.52084	2.30226	2.38493	2.44107	2.40956	2.38376	2.46421	2201	2217	2246	2032	2354	2214	1888	1894	2152	2337	1958	2438
ENSG00000008311	chr7	122064583	122144300	-	AASS	10157	ENST00000417368;ENST00000681708;ENST00000679511;ENST00000679847;ENST00000679659;ENST00000681213;ENST00000679419;ENST00000681387;ENST00000681907;ENST00000681318;ENST00000681434;ENST00000679721;ENST00000679818;ENST00000680080;ENST00000681626;ENST00000460376;ENST00000393376;ENST00000681511;ENST00000358954;ENST00000431170;ENST00000426162;ENST00000679402	GO:0000122(negative regulation of transcription by RNA polymerase II);GO:0003714(transcription corepressor activity);GO:0003824(catalytic activity);GO:0004753(saccharopine dehydrogenase activity);GO:0004754(saccharopine dehydrogenase (NAD+, L-lysine-forming) activity);GO:0005634(nucleus);GO:0005737(cytoplasm);GO:0005739(mitochondrion);GO:0005759(mitochondrial matrix);GO:0005829(cytosol);GO:000655…	00310(Lysine degradation);00310(Lysine degradation)	K14157	EC:1.5.1.8,1.5.1.9	NA	aminoadipate-semialdehyde synthase [Source:HGNC Symbol;Acc:HGNC:17366]	protein_coding;retained_intron;nonsense_mediated_decay;protein_coding_CDS_not_defined	DOID:9274(hyperlysinemia)	R-HSA-70938(lysine + alpha-ketoglutarate +NADPH + H+ => saccharopine + NADP+ + H2O);R-HSA-70940(saccharopine + NAD+ + H2O => alpha-aminoadipic semialdehyde + glutamate + NADH + H+)	2.45637	2.71132	2.63161	2.53938	2.3672	2.6001	2.63185	2.56372	2.42349	2.61845	2.52457	2.48985	1874	2163	1980	1607	1782	1788	1690	1593	1673	1988	1623	1927
ENSG00000008323	chr12	6310436	6328506	+	PLEKHG6	55200	ENST00000396988;ENST00000449001	GO:0000922(spindle pole);GO:0005085(guanyl-nucleotide exchange factor activity);GO:0005096(GTPase activator activity);GO:0005515(protein binding);GO:0005737(cytoplasm);GO:0005813(centrosome);GO:0005819(spindle);GO:0005829(cytosol);GO:0005856(cytoskeleton);GO:0005902(microvillus);GO:0030054(cell junction);GO:0032154(cleavage furrow);GO:0042995(cell projection);GO:0051056(regulation of small GTPase…	NA	K23861	NA	NA	pleckstrin homology and RhoGEF domain containing G6 [Source:HGNC Symbol;Acc:HGNC:25562]	protein_coding	DOID:162(cancer)	R-HSA-8980691(RHOA GEFs activate RHOA);R-HSA-9013143(RAC1 GEFs activate RAC1)	0.00908937	0.0151766	0.0256838	0.0205401	0.0542335	0.0124354	0	0	0	0.0303416	0.0326445	0.0103046	3	5	8	6	17	4	0	0	0	10	9	4
ENSG00000008324	chr3	42581840	42596934	+	SS18L2	51188	ENST00000447630;ENST00000011691;ENST00000474941	GO:0003713(transcription coactivator activity);GO:0005515(protein binding);GO:0005515(protein binding)	NA	NA	NA	NA	SS18 like 2 [Source:HGNC Symbol;Acc:HGNC:15593]	protein_coding;retained_intron	NA	NA	3.40167	2.89781	3.5286	2.55065	2.76436	2.76764	2.25797	2.80542	2.78049	2.52191	2.75029	2.52542	748	665	766	464	599	548	418	503	553	552	509	564
ENSG00000008382	chr19	4343527	4360086	+	MPND	84954	ENST00000262966;ENST00000359935;ENST00000599840;ENST00000594716;ENST00000596722;ENST00000597036;ENST00000601877;ENST00000594162	GO:0005515(protein binding);GO:0006302(double-strand break repair);GO:0006508(proteolysis);GO:0008233(peptidase activity);GO:0008237(metallopeptidase activity);GO:0016787(hydrolase activity);GO:0031593(polyubiquitin modification-dependent protein binding);GO:0046872(metal ion binding);GO:0070531(BRCA1-A complex);GO:0070552(BRISC complex);GO:0140492(metal-dependent deubiquitinase activity);GO:0140…	NA	K24173	NA	NA	MPN domain containing [Source:HGNC Symbol;Acc:HGNC:25934]	protein_coding;nonsense_mediated_decay	NA	NA	5.4204	4.93269	5.50862	4.6825	4.35487	4.04437	5.69147	5.5822	6.33177	4.56691	4.53318	4.43967	784	747	786	562	621	529	692	660	829	657	553	651
ENSG00000008394	chr12	16347142	16589580	+	MGST1	4257	ENST00000536371;ENST00000010404;ENST00000534835;ENST00000543076;ENST00000396210;ENST00000539036;ENST00000537878;ENST00000542256;ENST00000539708;ENST00000535309;ENST00000540056;ENST00000396209;ENST00000540126;ENST00000538885;ENST00000396207;ENST00000538857;ENST00000535624;ENST00000624056;ENST00000359720	GO:0004364(glutathione transferase activity);GO:0004602(glutathione peroxidase activity);GO:0005515(protein binding);GO:0005739(mitochondrion);GO:0005741(mitochondrial outer membrane);GO:0005778(peroxisomal membrane);GO:0005783(endoplasmic reticulum);GO:0005789(endoplasmic reticulum membrane);GO:0005886(plasma membrane);GO:0016020(membrane);GO:0016740(transferase activity);GO:0034635(glutathione …	00480(Glutathione metabolism);00980(Metabolism of xenobiotics by cytochrome P450);00982(Drug metabolism - cytochrome P450);00983(Drug metabolism - other enzymes);05200(Pathways in cancer);05204(Chemical carcinogenesis - DNA adducts);05207(Chemical carcinogenesis - receptor activation);05208(Chemical carcinogenesis - reactive oxygen species);05225(Hepatocellular carcinoma);05418(Fluid shear stress…	K00799	EC:2.5.1.18	NA	microsomal glutathione S-transferase 1 [Source:HGNC Symbol;Acc:HGNC:7061]	protein_coding;protein_coding_CDS_not_defined;retained_intron;TEC	DOID:162(cancer);DOID:2596(larynx_cancer)	R-HSA-176059(GST trimers transfer GS from GSH to luminal substrates);R-HSA-5423653(MGST trimers transfer GS from GSH to AFXBO and AFNBO);R-HSA-6798739(Exocytosis of azurophil granule membrane proteins)	4.78617	5.41198	4.56441	4.47769	5.01452	4.64119	4.32816	4.53895	4.47659	4.53264	4.09351	4.57376	2513	2965	2364	1944	2595	2197	1911	1940	2124	2365	1808	2435
ENSG00000008405	chr12	106991364	107093549	-	CRY1	1407	ENST00000008527;ENST00000552790;ENST00000549356;ENST00000546722	GO:0000122(negative regulation of transcription by RNA polymerase II);GO:0000166(nucleotide binding);GO:0003677(DNA binding);GO:0003690(double-stranded DNA binding);GO:0005515(protein binding);GO:0005634(nucleus);GO:0005737(cytoplasm);GO:0005739(mitochondrion);GO:0006094(gluconeogenesis);GO:0006111(regulation of gluconeogenesis);GO:0007623(circadian rhythm);GO:0009416(response to light stimulus);…	04710(Circadian rhythm);04710(Circadian rhythm)	K02295	NA	NA	cryptochrome circadian regulator 1 [Source:HGNC Symbol;Acc:HGNC:2384]	protein_coding;retained_intron	DOID:0050628(advanced_sleep_phase_syndrome);DOID:1040(chronic_lymphocytic_leukemia);DOID:1240(leukemia);DOID:5419(schizophrenia)	R-HSA-1856948(Formation of CRY:PER:Kinase complex);R-HSA-400256(CRY:PER heterodimer binds the BMAL1:CLOCK/NPAS2 heterodimer);R-HSA-400272(FBXL3 binds phosphorylated CRY proteins);R-HSA-400282(CRY proteins are ubiquitinylated);R-HSA-400382(CSNK1E,CSNK1D phosphorylate CRY and PER proteins);R-HSA-549355(CRY proteins stabilize unphosphorylated BMAL1:CLOCK,NPAS2);R-HSA-549385(CRY:PER:Kinase complex tr…	11.0827	11.3023	11.0326	10.5063	10.0729	9.93453	12.5668	12.3986	12.6464	10.8754	11.0855	10.9997	3731	3974	3663	2926	3345	3012	3557	3396	3846	3640	3142	3756
ENSG00000008438	chr19	46019153	46023053	-	PGLYRP1	8993	ENST00000008938	GO:0002376(immune system process);GO:0005576(extracellular region);GO:0005615(extracellular space);GO:0007165(signal transduction);GO:0008270(zinc ion binding);GO:0008745(N-acetylmuramoyl-L-alanine amidase activity);GO:0009253(peptidoglycan catabolic process);GO:0009617(response to bacterium);GO:0016019(peptidoglycan immune receptor activity);GO:0016045(detection of bacterium);GO:0030544(Hsp70 pr…	NA	K01446	NA	NA	peptidoglycan recognition protein 1 [Source:HGNC Symbol;Acc:HGNC:8904]	protein_coding	DOID:1936(atherosclerosis)	R-HSA-6789072(PGLYRP1 binds bacterial peptidoglycan);R-HSA-6798745(Exocytosis of tertiary granule lumen proteins);R-HSA-6798749(Exocytosis of specific granule lumen proteins)	0.160335	0.197332	0.268905	0.062769	0.261124	0.281227	0.137193	0.22565	0.21951	0.048193	0.510543	0.141734	8	11	14	3	13	13	6	10	10	3	22	8
ENSG00000008441	chr19	12995475	13098796	+	NFIX	4784	ENST00000592199;ENST00000397661;ENST00000360105;ENST00000358552;ENST00000587260	GO:0000122(negative regulation of transcription by RNA polymerase II);GO:0000785(chromatin);GO:0000978(RNA polymerase II cis-regulatory region sequence-specific DNA binding);GO:0000981(DNA-binding transcription factor activity, RNA polymerase II-specific);GO:0003677(DNA binding);GO:0003700(DNA-binding transcription factor activity);GO:0005515(protein binding);GO:0005634(nucleus);GO:0005654(nucleo…	NA	K09171	NA	CTF_NFI	nuclear factor I X [Source:HGNC Symbol;Acc:HGNC:7788]	protein_coding	DOID:0050858(Marshall-Smith_syndrome);DOID:0112102(Sotos_syndrome_2);DOID:1240(leukemia);DOID:13300(Scheuermann's_disease);DOID:14748(Sotos_syndrome)	R-HSA-113454(RNA Polymerase III Termination and release of transcribed RNA)	3.53982	3.55907	3.61075	3.76644	3.94656	3.81348	3.41942	3.34351	3.38378	3.58391	3.54792	3.61235	1618	1698	1628	1424	1778	1569	1314	1243	1397	1628	1365	1675
ENSG00000008513	chr8	133454848	133571925	-	ST3GAL1	6482	ENST00000522652;ENST00000521180;ENST00000648219;ENST00000523854;ENST00000517668;ENST00000522204;ENST00000519924;ENST00000523855;ENST00000519435;ENST00000518298;ENST00000520020;ENST00000522873;ENST00000521627;ENST00000522285	GO:0000139(Golgi membrane);GO:0002319(memory B cell differentiation);GO:0003824(catalytic activity);GO:0003836(beta-galactoside (CMP) alpha-2,3-sialyltransferase activity);GO:0005576(extracellular region);GO:0005794(Golgi apparatus);GO:0006054(N-acetylneuraminate metabolic process);GO:0006486(protein glycosylation);GO:0006487(protein N-linked glycosylation);GO:0006629(lipid metabolic process);GO:…	00512(Mucin type O-glycan biosynthesis);00533(Glycosaminoglycan biosynthesis - keratan sulfate);00603(Glycosphingolipid biosynthesis - globo and isoglobo series);00604(Glycosphingolipid biosynthesis - ganglio series);00604(Glycosphingolipid biosynthesis - ganglio series)	K00780	EC:2.4.3.2,2.4.3.4	NA	ST3 beta-galactoside alpha-2,3-sialyltransferase 1 [Source:HGNC Symbol;Acc:HGNC:10862]	protein_coding;retained_intron;protein_coding_CDS_not_defined	DOID:12361(Graves'_disease);DOID:162(cancer);DOID:3312(bipolar_disorder)	R-HSA-2046285(The keratan chain can be capped by N-acetylneuraminic acid);R-HSA-4084984(ST3GAL1-6 transfer Neu5Ac to terminal Gal (alpha-2,3 link));R-HSA-9683769(O-glycosylation of 3a is terminated);R-HSA-9694718(O-glycosylation of 3a is terminated);R-HSA-9697018(Addition of sialic acids on some Spike glycosyl sidechains);R-HSA-981497(ST3GAL1-4 transfers sialic acid to the T antigen at the alpha …	2.55205	2.25909	2.15053	1.94259	1.89127	1.89817	2.40626	2.53352	2.43422	1.81679	1.78013	1.75663	1584	1461	1317	998	1158	1061	1255	1281	1364	1122	931	1106
ENSG00000008516	chr16	3046062	3060726	+	MMP25	64386,10893,79148	ENST00000612971;ENST00000575441	GO:0004222(metalloendopeptidase activity);GO:0005515(protein binding);GO:0005576(extracellular region);GO:0005615(extracellular space);GO:0005886(plasma membrane);GO:0006508(proteolysis);GO:0006954(inflammatory response);GO:0008233(peptidase activity);GO:0008237(metallopeptidase activity);GO:0008270(zinc ion binding);GO:0016020(membrane);GO:0016787(hydrolase activity);GO:0030198(extracellular mat…	04928(Parathyroid hormone synthesis, secretion and action);04928(Parathyroid hormone synthesis, secretion and action)	K08003	EC:3.4.24.-	NA	matrix metallopeptidase 25 [Source:HGNC Symbol;Acc:HGNC:14246]	nonsense_mediated_decay;retained_intron	DOID:162(cancer);DOID:219(colon_cancer)	R-HSA-1602466(Activation of MT-MMPs by FURIN);R-HSA-1605825(MT-MMPs are sorted to the plasma membrane);R-HSA-6799350(Exocytosis of specific granule membrane proteins)	0.353176	0.323976	0.292827	0.330285	0.323391	0.235179	0.329493	0.348991	0.265576	0.232042	0.415644	0.318263	119	114	97	92	108	71	93	95	81	78	118	108
ENSG00000008517	chr16	3065297	3082192	+	IL32	9235	ENST00000325568;ENST00000534507;ENST00000532086;ENST00000526464;ENST00000440815;ENST00000551122;ENST00000548807;ENST00000528163;ENST00000008180;ENST00000532247;ENST00000396890;ENST00000525643;ENST00000525377;ENST00000549213;ENST00000548476;ENST00000551513;ENST00000382213;ENST00000528652;ENST00000525003	GO:0005125(cytokine activity);GO:0005515(protein binding);GO:0005576(extracellular region);GO:0005615(extracellular space);GO:0005829(cytosol);GO:0006952(defense response);GO:0006955(immune response);GO:0007155(cell adhesion);GO:0007165(signal transduction);GO:0010628(positive regulation of gene expression);GO:0016020(membrane);GO:0034346(positive regulation of type III interferon production);GO:…	04060(Cytokine-cytokine receptor interaction);04060(Cytokine-cytokine receptor interaction)	K22632	NA	NA	interleukin 32 [Source:HGNC Symbol;Acc:HGNC:16830]	protein_coding;retained_intron	DOID:0080356(IgG4-related_disease);DOID:0080827(human_cytomegalovirus_infection);DOID:10534(stomach_cancer);DOID:10652(Alzheimer's_disease);DOID:11476(osteoporosis);DOID:1240(leukemia);DOID:12662(paracoccidioidomycosis);DOID:13371(scrub_typhus);DOID:1513(chronic_cervicitis);DOID:162(cancer);DOID:1749(squamous_cell_carcinoma);DOID:1936(atherosclerosis);DOID:2043(hepatitis_B);DOID:219(colon_cancer)…	R-HSA-448591(Interleukin-32 binds proteinase-3);R-HSA-9018808(RAC3 binds effectors at the plasma membrane)	0.321207	0.265748	0.277784	0.221651	0.390794	0.361066	0.236967	0.596627	0.359187	0.429323	0.441551	0.705741	79	68	65	46	91	78	49	117	77	102	90	166
ENSG00000008710	chr16	2088708	2135898	-	PKD1	5310	ENST00000262304;ENST00000423118;ENST00000472577;ENST00000561668;ENST00000485120;ENST00000562425;ENST00000567355;ENST00000472659;ENST00000568796;ENST00000570253;ENST00000562297;ENST00000486339;ENST00000483731;ENST00000566905;ENST00000496574;ENST00000566784;ENST00000471603;ENST00000480227;ENST00000469851;ENST00000483814;ENST00000474088;ENST00000475889;ENST00000565639;ENST00000564865;ENST00000564890…	GO:0000139(Golgi membrane);GO:0001502(cartilage condensation);GO:0001568(blood vessel development);GO:0001701(in utero embryonic development);GO:0001822(kidney development);GO:0001889(liver development);GO:0001892(embryonic placenta development);GO:0002133(polycystin complex);GO:0005261(cation channel activity);GO:0005262(calcium channel activity);GO:0005515(protein binding);GO:0005576(extracellu…	NA	K04985	NA	NA	polycystin 1, transient receptor potential channel interacting [Source:HGNC Symbol;Acc:HGNC:9008]	protein_coding;retained_intron;nonsense_mediated_decay;protein_coding_CDS_not_defined	DOID:0050770(polycystic_liver_disease);DOID:0080322(polycystic_kidney_disease);DOID:0110858(polycystic_kidney_disease_1);DOID:0110861(autosomal_recessive_polycystic_kidney_disease);DOID:10534(stomach_cancer);DOID:10941(intracranial_aneurysm);DOID:11984(hypertrophic_cardiomyopathy);DOID:13515(tuberous_sclerosis);DOID:162(cancer);DOID:1934(dysostosis);DOID:557(kidney_disease);DOID:898(autosomal_dom…	R-HSA-5620914(ARF4:GTP binds VxPx-motifs of membrane proteins);R-HSA-5620918(ASAP1 dimer binds membrane proteins);R-HSA-5620921(ASAP1 recruits RAB11FIP3 and RAB11 to the ciliary targeting complex);R-HSA-5623513(ASAP1 stimulates GTPase activity of ARF4);R-HSA-5623519(RAB3IP and RAB8A bind to the ciliary targeting complex);R-HSA-5623521(RAB3IP stimulates nucleotide exchange on RAB8A);R-HSA-5623524(…	8.2506	8.35844	8.44063	8.64299	7.94316	8.13156	8.02582	8.35607	8.35544	8.50893	9.24569	8.71522	10775	11399	10876	9338	10228	9560	8814	8883	9857	11045	10165	11540
ENSG00000008735	chr22	50600793	50613981	+	MAPK8IP2	23542	ENST00000329492;ENST00000008876	GO:0001540(amyloid-beta binding);GO:0001662(behavioral fear response);GO:0005078(MAP-kinase scaffold activity);GO:0005198(structural molecule activity);GO:0005515(protein binding);GO:0005737(cytoplasm);GO:0007172(signal complex assembly);GO:0007254(JNK cascade);GO:0007617(mating behavior);GO:0008432(JUN kinase binding);GO:0009966(regulation of signal transduction);GO:0010469(regulation of signali…	04010(MAPK signaling pathway);04010(MAPK signaling pathway)	K04435	NA	NA	mitogen-activated protein kinase 8 interacting protein 2 [Source:HGNC Symbol;Acc:HGNC:6883]	protein_coding;retained_intron	NA	NA	0.224924	0.174678	0.192246	0.168495	0.236432	0.211165	0.156157	0.144524	0.203398	0.136128	0.195233	0.171125	92	75	78	57	96	78	54	48	75	56	68	71
ENSG00000008838	chr17	40019097	40054416	-	MED24	9862,6837	ENST00000394126;ENST00000356271;ENST00000394128;ENST00000394127;ENST00000491466;ENST00000579364;ENST00000422942;ENST00000501516;ENST00000470126;ENST00000492176;ENST00000580720;ENST00000580885;ENST00000581058;ENST00000580921;ENST00000584782;ENST00000495586;ENST00000584077;ENST00000585249;ENST00000577488;ENST00000428757;ENST00000580008;ENST00000479829;ENST00000543759;ENST00000537674;ENST00000580517…	GO:0003712(transcription coregulator activity);GO:0003713(transcription coactivator activity);GO:0005515(protein binding);GO:0005634(nucleus);GO:0005654(nucleoplasm);GO:0016592(mediator complex);GO:0030374(nuclear receptor coactivator activity);GO:0032968(positive regulation of transcription elongation by RNA polymerase II);GO:0042809(nuclear vitamin D receptor binding);GO:0045893(positive regula…	04919(Thyroid hormone signaling pathway);04919(Thyroid hormone signaling pathway)	K15167	NA	NA	mediator complex subunit 24 [Source:HGNC Symbol;Acc:HGNC:22963]	protein_coding;nonsense_mediated_decay;retained_intron;protein_coding_CDS_not_defined	DOID:10487(Hirschsprung's_disease);DOID:5295(intestinal_disease);DOID:870(neuropathy)	R-HSA-1183003(Expression of Leptin);R-HSA-1183058(Expression of Adiponectin);R-HSA-212352(Formation of ARC coactivator complex);R-HSA-212380(Formation of TRAP coactivator complex);R-HSA-212432(Formation of DRIP coactivator complex);R-HSA-381309(PPARG:RXRA heterodimer binds to fatty acid-like ligands);R-HSA-560472(Expression of Phosphoenolpyruvate carboxykinase 1 (PEPCK-C));R-HSA-560473(Expression…	19.4908	21.1363	19.2538	17.1416	16.4765	16.6821	15.958	15.7517	15.8812	15.7278	16.4235	16.8824	9559	10824	9315	6958	7971	7367	6583	6287	7041	7670	6785	8398
ENSG00000008853	chr8	22987417	23020199	+	RHOBTB2	23221	ENST00000519685;ENST00000524077;ENST00000518534;ENST00000522948;ENST00000692529;ENST00000251822;ENST00000517528;ENST00000519210;ENST00000690180	GO:0000166(nucleotide binding);GO:0003924(GTPase activity);GO:0005515(protein binding);GO:0005525(GTP binding);GO:0005886(plasma membrane);GO:0006897(endocytosis);GO:0007015(actin filament organization);GO:0007163(establishment or maintenance of cell polarity);GO:0007264(small GTPase mediated signal transduction);GO:0010008(endosome membrane);GO:0019901(protein kinase binding);GO:0032488(Cdc42 pr…	04120(Ubiquitin mediated proteolysis);04120(Ubiquitin mediated proteolysis)	K07868	NA	NA	Rho related BTB domain containing 2 [Source:HGNC Symbol;Acc:HGNC:18756]	protein_coding;protein_coding_CDS_not_defined;retained_intron	DOID:0112202(developmental_and_epileptic_encephalopathy);DOID:162(cancer);DOID:1827(idiopathic_generalized_epilepsy);DOID:8029(sporadic_breast_cancer)	R-HSA-9018785(RHOBTB2 binds GTP);R-HSA-9018787(RHOBTB2 binds interacting proteins at the endosome membrane)	1.8923	1.93914	1.66499	1.7036	1.57087	1.793	1.5211	1.35929	1.31574	1.59319	1.76514	1.57996	989	1060	859	738	809	844	669	578	622	828	778	838
ENSG00000008869	chr2	36968383	37084372	-	HEATR5B	54497	ENST00000425467;ENST00000233099;ENST00000471051;ENST00000467978;ENST00000478810	GO:0005515(protein binding);GO:0005737(cytoplasm);GO:0005829(cytosol);GO:0006897(endocytosis);GO:0008104(protein localization);GO:0015031(protein transport);GO:0016020(membrane);GO:0016607(nuclear speck);GO:0030136(clathrin-coated vesicle);GO:0030139(endocytic vesicle);GO:0031410(cytoplasmic vesicle);GO:0042147(retrograde transport, endosome to Golgi);GO:0043231(intracellular membrane-bounded org…	NA	K24814	NA	NA	HEAT repeat containing 5B [Source:HGNC Symbol;Acc:HGNC:29273]	protein_coding;retained_intron	NA	NA	5.17506	5.35234	5.39005	4.93411	5.26891	5.16384	6.0666	5.84199	5.75274	4.84746	5.11972	5.14455	3002	3242	3084	2369	3014	2698	2959	2758	3016	2795	2501	3027
ENSG00000008952	chr3	169966635	169993831	+	SEC62	7095	ENST00000461933;ENST00000460513;ENST00000337002;ENST00000480708;ENST00000487736;ENST00000469515;ENST00000481435;ENST00000497277;ENST00000469890;ENST00000470355	GO:0005783(endoplasmic reticulum);GO:0005789(endoplasmic reticulum membrane);GO:0005791(rough endoplasmic reticulum);GO:0006613(cotranslational protein targeting to membrane);GO:0006620(post-translational protein targeting to endoplasmic reticulum membrane);GO:0015031(protein transport);GO:0016020(membrane);GO:0031204(post-translational protein targeting to membrane, translocation);GO:0038023(sig…	03060(Protein export);04141(Protein processing in endoplasmic reticulum);04141(Protein processing in endoplasmic reticulum)	K12275	NA	NA	SEC62 homolog, preprotein translocation factor [Source:HGNC Symbol;Acc:HGNC:11846]	protein_coding_CDS_not_defined;nonsense_mediated_decay;protein_coding;retained_intron	DOID:162(cancer)	NA	11.8222	11.8126	11.8087	12.8948	13.3043	12.5318	13.7426	13.2202	13.5645	12.7883	13.2979	12.4029	6598	6885	6502	5954	7324	6298	6450	6005	6840	7096	6248	7021
ENSG00000008988	chr8	56067254	56074510	-	RPS20	6224	ENST00000618656;ENST00000676461;ENST00000519807;ENST00000678039;ENST00000676918;ENST00000678683;ENST00000524349;ENST00000520490;ENST00000009589;ENST00000521262;ENST00000523936;ENST00000519606;ENST00000521289;ENST00000518875;ENST00000519369	GO:0002181(cytoplasmic translation);GO:0003723(RNA binding);GO:0003735(structural constituent of ribosome);GO:0005515(protein binding);GO:0005654(nucleoplasm);GO:0005730(nucleolus);GO:0005737(cytoplasm);GO:0005829(cytosol);GO:0005840(ribosome);GO:0006396(RNA processing);GO:0006412(translation);GO:0015935(small ribosomal subunit);GO:0016020(membrane);GO:0022626(cytosolic ribosome);GO:0022627(cytos…	03010(Ribosome);05171(Coronavirus disease - COVID-19);05171(Coronavirus disease - COVID-19)	K02969	NA	NA	ribosomal protein S20 [Source:HGNC Symbol;Acc:HGNC:10405]	protein_coding;nonsense_mediated_decay;protein_coding_CDS_not_defined;retained_intron	NA	R-HSA-141671(Polypeptide release from the eRF3-GDP:eRF1:mRNA:80S Ribosome complex);R-HSA-141673(GTP Hydrolysis by eRF3 bound to the eRF1:mRNA:polypeptide:80S Ribosome complex);R-HSA-141691(GTP bound eRF3:eRF1 complex binds the peptidyl tRNA:mRNA:80S Ribosome complex);R-HSA-156808(Formation of translation initiation complexes yielding circularized Ceruloplasmin mRNA in a 'closed-loop' conformation…	83.4737	79.8317	84.4799	76.9821	85.2405	79.0556	82.0095	78.7563	81.7966	75.2523	70.9999	70.7859	39735	39693	39669	30317	40013	33886	32829	30509	35183	35616	28458	34173
ENSG00000009307	chr1	114716913	114758014	-	CSDE1	7812	ENST00000339438;ENST00000689989;ENST00000689217;ENST00000688211;ENST00000358528;ENST00000692719;ENST00000610726;ENST00000689732;ENST00000693467;ENST00000686235;ENST00000684913;ENST00000686123;ENST00000686025;ENST00000686781;ENST00000693644;ENST00000689631;ENST00000692672;ENST00000529046;ENST00000685676;ENST00000686667;ENST00000689885;ENST00000690013;ENST00000690420;ENST00000691032;ENST00000691403…	GO:0000932(P-body);GO:0003676(nucleic acid binding);GO:0003723(RNA binding);GO:0005515(protein binding);GO:0005737(cytoplasm);GO:0005794(Golgi apparatus);GO:0005829(cytosol);GO:0005886(plasma membrane);GO:0006446(regulation of translational initiation);GO:0008584(male gonad development);GO:0010494(cytoplasmic stress granule);GO:0034063(stress granule assembly);GO:0035613(RNA stem-loop binding);GO…	NA	NA	NA	CSD	cold shock domain containing E1 [Source:HGNC Symbol;Acc:HGNC:29905]	protein_coding;protein_coding_CDS_not_defined;retained_intron;nonsense_mediated_decay	DOID:0060041(autism_spectrum_disorder)	NA	79.1404	79.0151	77.7557	61.651	59.7832	60.5358	69.6064	70.6037	68.9991	65.7494	67.1357	67.078	54750	57092	53066	35285	40787	37709	40498	39752	43132	45220	39111	47063
ENSG00000009335	chr7	157138926	157269370	+	UBE3C	9690	ENST00000348165;ENST00000389103;ENST00000430750;ENST00000469336;ENST00000470408;ENST00000497368;ENST00000494532;ENST00000474153	GO:0000209(protein polyubiquitination);GO:0000502(proteasome complex);GO:0004842(ubiquitin-protein transferase activity);GO:0005515(protein binding);GO:0006511(ubiquitin-dependent protein catabolic process);GO:0016567(protein ubiquitination);GO:0016740(transferase activity);GO:0035519(protein K29-linked ubiquitination);GO:0061630(ubiquitin protein ligase activity);GO:0070936(protein K48-linked ub…	04120(Ubiquitin mediated proteolysis);04120(Ubiquitin mediated proteolysis)	K10589	EC:2.3.2.26	NA	ubiquitin protein ligase E3C [Source:HGNC Symbol;Acc:HGNC:16803]	protein_coding;nonsense_mediated_decay;retained_intron	NA	R-HSA-983140(Transfer of Ub from E2 to substrate and release of E2);R-HSA-983147(Release of E3 from polyubiquitinated substrate);R-HSA-983156(Polyubiquitination of substrate);R-HSA-983157(Interaction of E3 with substrate and E2-Ub complex)	31.2109	30.8782	31.0239	31.7089	32.3741	31.9023	30.21	30.0928	30.2297	30.8404	32.2404	32.0191	20212	20885	19819	16988	20674	18601	16451	15860	17689	19857	17581	21029
ENSG00000009413	chr6	111299028	111483715	-	REV3L	5980	ENST00000462119;ENST00000434009;ENST00000422377;ENST00000368802;ENST00000358835;ENST00000435970;ENST00000413831;ENST00000492520;ENST00000467500;ENST00000470871;ENST00000460981;ENST00000494858	GO:0000166(nucleotide binding);GO:0000724(double-strand break repair via homologous recombination);GO:0003676(nucleic acid binding);GO:0003677(DNA binding);GO:0003887(DNA-directed DNA polymerase activity);GO:0005515(protein binding);GO:0005634(nucleus);GO:0005654(nucleoplasm);GO:0005730(nucleolus);GO:0006260(DNA replication);GO:0006261(DNA-templated DNA replication);GO:0006281(DNA repair);GO:0006…	03460(Fanconi anemia pathway);03460(Fanconi anemia pathway)	K02350	EC:2.7.7.7	NA	REV3 like, DNA directed polymerase zeta catalytic subunit [Source:HGNC Symbol;Acc:HGNC:9968]	protein_coding_CDS_not_defined;nonsense_mediated_decay;protein_coding;retained_intron	NA	R-HSA-110311(POLZ extends translesion synthesis);R-HSA-110322(Formation of Pol zeta complex);R-HSA-5652151(REV1 recruits POLZ to (AP:Cyt)-DNA Template);R-HSA-5655835(POLK forms a quaternary complex with REV1 and POLZ on damaged DNA template);R-HSA-5655892(POLK incorporates dNMP opposite to damaged DNA base);R-HSA-5655965(POLK and POLZ cooperate in elongation of mispaired primer termini);R-HSA-565…	3.64975	3.39767	3.55808	3.36587	3.6062	2.91889	3.58225	3.64169	3.52503	3.50591	3.54787	3.31346	3193	3104	3071	2438	3114	2301	2637	2595	2787	3051	2614	2942
ENSG00000009694	X	124375903	125204312	-	TENM1	10178	ENST00000422452	GO:0005576(extracellular region);GO:0005634(nucleus);GO:0005737(cytoplasm);GO:0005783(endoplasmic reticulum);GO:0005794(Golgi apparatus);GO:0005856(cytoskeleton);GO:0005886(plasma membrane);GO:0006359(regulation of transcription by RNA polymerase III);GO:0006955(immune response);GO:0007157(heterophilic cell-cell adhesion via plasma membrane cell adhesion molecules);GO:0007165(signal transduction)…	NA	K24473	NA	NA	teneurin transmembrane protein 1 [Source:HGNC Symbol;Acc:HGNC:8117]	protein_coding	NA	NA	0	0	0.013415	0	0	0	0.004991	0	0	0.004207	0	0	0	0	13	0	0	0	4	0	0	4	0	0
ENSG00000009724	chr1	11022009	11047239	-	MASP2	10747	ENST00000700088;ENST00000699927;ENST00000480221	GO:0001855(complement component C4b binding);GO:0001867(complement activation, lectin pathway);GO:0002376(immune system process);GO:0004252(serine-type endopeptidase activity);GO:0005509(calcium ion binding);GO:0005515(protein binding);GO:0005576(extracellular region);GO:0005615(extracellular space);GO:0006508(proteolysis);GO:0006956(complement activation);GO:0006958(complement activation, classi…	04610(Complement and coagulation cascades);05150(Staphylococcus aureus infection);05171(Coronavirus disease - COVID-19);05171(Coronavirus disease - COVID-19)	K03993	EC:3.4.21.104	NA	MBL associated serine protease 2 [Source:HGNC Symbol;Acc:HGNC:6902]	protein_coding;protein_coding_CDS_not_defined;retained_intron	DOID:1227(neutropenia);DOID:1485(cystic_fibrosis);DOID:1586(rheumatic_fever);DOID:162(cancer);DOID:1883(hepatitis_C);DOID:2237(hepatitis);DOID:225(syndrome);DOID:552(pneumonia);DOID:57(aortic_valve_insufficiency);DOID:684(hepatocellular_carcinoma)	R-HSA-166721(MBL binds to repetitive carbohydrate structures on the surfaces of viruses, bacteria, fungi, and protozoa);R-HSA-166726(Activation of MASPs);R-HSA-166753(Conversion of C4 into C4a and C4b);R-HSA-166792(Conversion of C2 into C2a and C2b);R-HSA-2855054(Ficolin-2 binds to molecular patterns on the target cell surface );R-HSA-2855077(Ficolin-3 binds to molecular patterns on the target ce…	0.068966	0.101837	0.278393	0.626398	0.625637	0.568462	0.065894	0.0443611	0.0637078	0.649753	0.536511	0.540744	25	39	100	187	223	185	21	13	21	234	163	199
ENSG00000009765	chr6	150368892	150405969	+	IYD	389434	ENST00000344419	GO:0005515(protein binding);GO:0005654(nucleoplasm);GO:0005886(plasma membrane);GO:0006570(tyrosine metabolic process);GO:0010181(FMN binding);GO:0016020(membrane);GO:0016491(oxidoreductase activity);GO:0030659(cytoplasmic vesicle membrane);GO:0031410(cytoplasmic vesicle);GO:0042403(thyroid hormone metabolic process);GO:0140616(iodotyrosine deiodinase activity)	04918(Thyroid hormone synthesis)	K17231	EC:1.21.1.1	NA	iodotyrosine deiodinase [Source:HGNC Symbol;Acc:HGNC:21071]	protein_coding	DOID:0112188(thyroid_dyshormonogenesis_4);DOID:1059(intellectual_disability);DOID:12176(goiter);DOID:1459(hypothyroidism)	R-HSA-209921(Monoiodinated tyrosine can be deiodinated);R-HSA-209960(Diiodinated tyrosine can be deiodinated)	0	0	0.00556245	0	0	0	0	0	0	0	0	0	0	0	5	0	0	0	0	0	0	0	0	0
ENSG00000009780	chr1	27725961	27763116	+	FAM76A	199870	ENST00000373954;ENST00000419687;ENST00000530324;ENST00000373949;ENST00000010299;ENST00000446647	GO:0005654(nucleoplasm);GO:0016607(nuclear speck);GO:0016607(nuclear speck)	NA	NA	NA	NA	family with sequence similarity 76 member A [Source:HGNC Symbol;Acc:HGNC:28530]	protein_coding	NA	NA	1.71413	1.99619	1.47532	1.86283	1.63762	1.61632	1.40494	1.68512	1.7352	1.80245	1.49236	1.81061	491	596	416	442	463	416	339	393	449	512	358	526
ENSG00000009790	chr1	209756032	209782320	+	TRAF3IP3	80342	ENST00000400959;ENST00000367024;ENST00000367023;ENST00000476050;ENST00000460314	GO:0000139(Golgi membrane);GO:0002753(cytoplasmic pattern recognition receptor signaling pathway);GO:0005515(protein binding);GO:0005739(mitochondrion);GO:0005741(mitochondrial outer membrane);GO:0005764(lysosome);GO:0005765(lysosomal membrane);GO:0005794(Golgi apparatus);GO:0005886(plasma membrane);GO:0016020(membrane);GO:0032481(positive regulation of type I interferon production);GO:0060090(mo…	NA	K26389	NA	NA	TRAF3 interacting protein 3 [Source:HGNC Symbol;Acc:HGNC:30766]	protein_coding;retained_intron	NA	NA	0.0382991	0	0.0201184	0.0201193	0.0282164	0	0.022663	0	0.00518119	0.0113154	0.0129952	1.00475e-05	22	0	14	10	17	0	11	0	3	7	7	1
ENSG00000009830	chr14	77274956	77320860	-	POMT2	29954	ENST00000261534;ENST00000554767;ENST00000452340;ENST00000682955;ENST00000683380;ENST00000682395;ENST00000682795;ENST00000682895;ENST00000682247;ENST00000684549;ENST00000684259;ENST00000555134;ENST00000683188;ENST00000684538;ENST00000682459;ENST00000556446;ENST00000682128;ENST00000682615;ENST00000683095;ENST00000556171;ENST00000683828;ENST00000682382;ENST00000682973;ENST00000682925;ENST00000554564…	GO:0000030(mannosyltransferase activity);GO:0004169(dolichyl-phosphate-mannose-protein mannosyltransferase activity);GO:0005654(nucleoplasm);GO:0005730(nucleolus);GO:0005783(endoplasmic reticulum);GO:0005789(endoplasmic reticulum membrane);GO:0005829(cytosol);GO:0006486(protein glycosylation);GO:0006493(protein O-linked glycosylation);GO:0016020(membrane);GO:0016740(transferase activity);GO:00167…	00514(Other types of O-glycan biosynthesis);00515(Mannose type O-glycan biosynthesis);00515(Mannose type O-glycan biosynthesis)	K00728	EC:2.4.1.109	NA	protein O-mannosyltransferase 2 [Source:HGNC Symbol;Acc:HGNC:19743]	protein_coding;retained_intron;protein_coding_CDS_not_defined;nonsense_mediated_decay	DOID:0050453(lissencephaly);DOID:0050560(Walker-Warburg_syndrome);DOID:0110274(autosomal_recessive_limb-girdle_muscular_dystrophy);DOID:0110298(autosomal_recessive_limb-girdle_muscular_dystrophy_type_2N);DOID:0111240(congenital_muscular_dystrophy-dystroglycanopathy_type_A2);DOID:1059(intellectual_disability);DOID:10907(microcephaly);DOID:11724(limb-girdle_muscular_dystrophy);DOID:225(syndrome);DO…	R-HSA-5615556(Defective POMT2 does not transfer Man from Dol-P-Man to DAG1);R-HSA-5615604(Defective POMT1 does not transfer Man from Dol-P-Man to DAG1);R-HSA-5615637(POMT1:POMT2 transfers Man from Dol-P-Man to DAG1(30-653))	3.03319	3.10517	2.88696	2.49765	2.50141	2.75801	2.75798	2.59815	2.51179	2.72547	2.80739	2.79515	2832	3026	2659	1930	2307	2323	2168	1974	2121	2532	2210	2647
ENSG00000009844	chr6	142147162	142224685	+	VTA1	51534	ENST00000452973;ENST00000620996;ENST00000367621;ENST00000367630;ENST00000491881	GO:0005515(protein binding);GO:0005654(nucleoplasm);GO:0005737(cytoplasm);GO:0005768(endosome);GO:0005771(multivesicular body);GO:0005829(cytosol);GO:0010008(endosome membrane);GO:0015031(protein transport);GO:0016020(membrane);GO:0016236(macroautophagy);GO:0032511(late endosome to vacuole transport via multivesicular body sorting pathway);GO:0036258(multivesicular body assembly);GO:0043231(intra…	04144(Endocytosis);04144(Endocytosis)	K12199	NA	NA	vesicle trafficking 1 [Source:HGNC Symbol;Acc:HGNC:20954]	protein_coding;protein_coding_CDS_not_defined	NA	R-HSA-3159227(HIV Virion Budding);R-HSA-3159232(Recruitment Of HIV Virion Budding Machinery);R-HSA-917693(ESCRT Disassembly)	7.95508	7.93059	8.60092	8.89933	9.21287	8.77476	9.79677	9.54118	9.0254	8.98714	9.81411	9.77689	4064	4231	4334	3761	4641	4035	4208	3966	4166	4565	4221	5065
ENSG00000009950	chr7	73593194	73624540	-	MLXIPL	51085	ENST00000345114;ENST00000414749;ENST00000434326;ENST00000313375;ENST00000467221;ENST00000476404;ENST00000488212;ENST00000456640	GO:0000122(negative regulation of transcription by RNA polymerase II);GO:0000432(positive regulation of transcription from RNA polymerase II promoter by glucose);GO:0000785(chromatin);GO:0000978(RNA polymerase II cis-regulatory region sequence-specific DNA binding);GO:0000981(DNA-binding transcription factor activity, RNA polymerase II-specific);GO:0001216(DNA-binding transcription activator acti…	04931(Insulin resistance);04932(Non-alcoholic fatty liver disease);04932(Non-alcoholic fatty liver disease)	K09113	NA	bHLH	MLX interacting protein like [Source:HGNC Symbol;Acc:HGNC:12744]	nonsense_mediated_decay;protein_coding;retained_intron	DOID:162(cancer);DOID:9778(irritable_bowel_syndrome)	R-HSA-163666(Formation of ChREBP:MLX heterodimer);R-HSA-163669(Transcriptional activation of PKLR gene by ChREBP:MLX);R-HSA-163670(Nuclear transport of pChREBP (Thr 666) protein);R-HSA-163672(Phosphorylation of ChREBP at Thr(653) by PKA);R-HSA-163676(Phosphorylation of pChREBP (Thr 653) at Ser(196) by PKA);R-HSA-163688(Dephosphorylation of pChREBP (Thr 666) by PP2A);R-HSA-163689(Dephosphorylation…	0.203602	0.126841	0.0984309	0.174601	0.245381	0.212747	0.102924	0.179973	0.140258	0.241371	0.109567	0.206892	70	46	36	50	85	66	30	52	43	83	33	74
ENSG00000009954	chr7	73440406	73522293	-	BAZ1B	9031	ENST00000339594;ENST00000404251;ENST00000466844	GO:0000166(nucleotide binding);GO:0000785(chromatin);GO:0000793(condensed chromosome);GO:0004713(protein tyrosine kinase activity);GO:0004715(non-membrane spanning protein tyrosine kinase activity);GO:0005515(protein binding);GO:0005524(ATP binding);GO:0005634(nucleus);GO:0005654(nucleoplasm);GO:0005721(pericentric heterochromatin);GO:0005730(nucleolus);GO:0006325(chromatin organization);GO:00063…	03082(ATP-dependent chromatin remodeling);03082(ATP-dependent chromatin remodeling)	K11658	NA	NA	bromodomain adjacent to zinc finger domain 1B [Source:HGNC Symbol;Acc:HGNC:961]	protein_coding;retained_intron	DOID:1928(Williams-Beuren_syndrome);DOID:225(syndrome)	R-HSA-5250930(B-WICH recruits histone acetyltransferases);R-HSA-5250938(B-WICH:histone acetyltransferase acetylates histone H3 at lysine-9);R-HSA-5250947(B-WICH complex binds rDNA promoter);R-HSA-5683930(WICH phosphorylates H2AFX on Y142)	34.0952	34.412	35.1881	32.4838	32.0089	32.6366	33.3344	34.5737	33.0967	31.7336	32.5282	33.7545	16937	17855	17243	13349	15681	14598	13925	13976	14857	15672	13606	17005
ENSG00000010017	chr6	13621498	13711835	-	RANBP9	10048	ENST00000011619;ENST00000469916	GO:0000151(ubiquitin ligase complex);GO:0005515(protein binding);GO:0005634(nucleus);GO:0005654(nucleoplasm);GO:0005737(cytoplasm);GO:0005829(cytosol);GO:0005875(microtubule associated complex);GO:0005886(plasma membrane);GO:0007010(cytoskeleton organization);GO:0007020(microtubule nucleation);GO:0016020(membrane);GO:0016604(nuclear body);GO:0019899(enzyme binding);GO:0031267(small GTPase binding…	NA	K23334	NA	NA	RAN binding protein 9 [Source:HGNC Symbol;Acc:HGNC:13727]	protein_coding;protein_coding_CDS_not_defined	NA	R-HSA-374673(L1 binds RanBPM);R-HSA-5672965(RAS GEFs promote RAS nucleotide exchange);R-HSA-8851859(Activated MET binds RANBP9 and SOS1);R-HSA-8851877(RAS guanyl nucleotide exchange by SOS1 associated with RANBP9 and MET);R-HSA-9861563(CTLH E3 ligase ubiquitinates LDHA);R-HSA-9861640(CTLH E3 ligase ubiquitinates PKM-1)	15.8314	16.7924	15.4044	16.1885	16.4732	16.1557	16.8536	16.7585	16.8876	17.6737	17.6015	17.1312	4031	4466	3869	3410	4136	3704	3609	3472	3885	4474	3774	4424
ENSG00000010030	chr6	36354091	36387800	-	ETV7	51513	ENST00000339796;ENST00000340181;ENST00000373738;ENST00000615781	GO:0000122(negative regulation of transcription by RNA polymerase II);GO:0000785(chromatin);GO:0000977(RNA polymerase II transcription regulatory region sequence-specific DNA binding);GO:0000981(DNA-binding transcription factor activity, RNA polymerase II-specific);GO:0001227(DNA-binding transcription repressor activity, RNA polymerase II-specific);GO:0003677(DNA binding);GO:0003700(DNA-binding t…	05202(Transcriptional misregulation in cancer);05202(Transcriptional misregulation in cancer)	K03211	NA	ETS	ETS variant transcription factor 7 [Source:HGNC Symbol;Acc:HGNC:18160]	protein_coding	NA	NA	0.117906	0.0703149	0.0781724	0.0770979	0.226826	0.208347	0	0.0693559	0.0535378	0.159866	0.104856	0.119016	20	13	13	11	38	33	0	10	9	28	15	21
ENSG00000010072	chr1	231337104	231355023	+	SPRTN	83932	ENST00000391858;ENST00000008440;ENST00000295050;ENST00000492437;ENST00000366644;ENST00000469904	GO:0000785(chromatin);GO:0003677(DNA binding);GO:0003690(double-stranded DNA binding);GO:0003697(single-stranded DNA binding);GO:0004222(metalloendopeptidase activity);GO:0005515(protein binding);GO:0005634(nucleus);GO:0005654(nucleoplasm);GO:0005694(chromosome);GO:0006281(DNA repair);GO:0006508(proteolysis);GO:0006974(cellular response to DNA damage stimulus);GO:0008233(peptidase activity);GO:00…	NA	K24051	NA	NA	SprT-like N-terminal domain [Source:HGNC Symbol;Acc:HGNC:25356]	protein_coding;protein_coding_CDS_not_defined	DOID:0111264(Ruijs-Aalfs_syndrome)	R-HSA-5654985(SPRTN recruits VCP to monoUb:K164-PCNA associated with POLH);R-HSA-5654986(SPRTN binds monoUb:K164-PCNA associated with POLH);R-HSA-5654989(SPRTN:VCP-mediated release of POLH from monoUb:K164-PCNA)	3.47912	3.97238	3.88427	3.55601	3.89295	3.50573	3.95026	3.98614	4.09711	3.77926	3.54106	3.92003	1449	1728	1595	1224	1599	1315	1383	1351	1541	1564	1242	1655
ENSG00000010165	chr1	171781660	171797717	+	METTL13	51603	ENST00000361735;ENST00000485629;ENST00000362019;ENST00000367737;ENST00000478330;ENST00000466643;ENST00000476386	GO:0000122(negative regulation of transcription by RNA polymerase II);GO:0003824(catalytic activity);GO:0005515(protein binding);GO:0005634(nucleus);GO:0005737(cytoplasm);GO:0005739(mitochondrion);GO:0005829(cytosol);GO:0008152(metabolic process);GO:0008168(methyltransferase activity);GO:0008757(S-adenosylmethionine-dependent methyltransferase activity);GO:0016279(protein-lysine N-methyltransfera…	NA	K25166	EC:2.1.1.-	NA	methyltransferase 13, eEF1A N-terminus and K55 [Source:HGNC Symbol;Acc:HGNC:24248]	protein_coding;protein_coding_CDS_not_defined	NA	NA	10.7406	12.1905	11.7556	11.5198	10.27	10.4189	10.8952	11.2548	10.5679	11.6722	11.0347	11.8839	2898	3434	3129	2572	2734	2532	2472	2471	2576	3131	2507	3252
ENSG00000010219	chr12	4562208	4613888	+	DYRK4	8798	ENST00000543431;ENST00000539701;ENST00000537719;ENST00000539309;ENST00000538520;ENST00000539490;ENST00000540757;ENST00000536157;ENST00000542905;ENST00000010132;ENST00000536645;ENST00000540644;ENST00000545571;ENST00000536137;ENST00000541024;ENST00000544671;ENST00000544050	GO:0000166(nucleotide binding);GO:0004672(protein kinase activity);GO:0004674(protein serine/threonine kinase activity);GO:0004712(protein serine/threonine/tyrosine kinase activity);GO:0004713(protein tyrosine kinase activity);GO:0005515(protein binding);GO:0005524(ATP binding);GO:0005634(nucleus);GO:0005737(cytoplasm);GO:0005856(cytoskeleton);GO:0006468(protein phosphorylation);GO:0016301(kinase…	NA	K18669	EC:2.7.12.1	NA	dual specificity tyrosine phosphorylation regulated kinase 4 [Source:HGNC Symbol;Acc:HGNC:3095]	protein_coding;nonsense_mediated_decay;retained_intron;protein_coding_CDS_not_defined	NA	NA	0.813313	0.649644	0.820461	0.666852	0.780126	0.793205	0.661968	0.741404	0.620917	0.711198	0.835916	0.803779	412	344	408	280	388	362	282	306	285	357	356	410
ENSG00000010244	chr17	32350132	32380373	+	ZNF207	7756	ENST00000321233;ENST00000394673;ENST00000394670;ENST00000579634;ENST00000342555;ENST00000577908;ENST00000394679;ENST00000577324;ENST00000578918;ENST00000581531;ENST00000579416;ENST00000582705;ENST00000584696;ENST00000579810	GO:0000070(mitotic sister chromatid segregation);GO:0000775(chromosome, centromeric region);GO:0000776(kinetochore);GO:0001578(microtubule bundle formation);GO:0003677(DNA binding);GO:0003723(RNA binding);GO:0005515(protein binding);GO:0005634(nucleus);GO:0005654(nucleoplasm);GO:0005694(chromosome);GO:0005730(nucleolus);GO:0005737(cytoplasm);GO:0005819(spindle);GO:0005856(cytoskeleton);GO:0005874…	NA	NA	NA	Others	zinc finger protein 207 [Source:HGNC Symbol;Acc:HGNC:12998]	protein_coding;retained_intron;nonsense_mediated_decay	NA	NA	16.0587	16.6148	15.808	16.1978	17.0162	15.5045	15.318	16.6815	16.5931	15.8262	16.9211	16.9065	17878	19317	17361	14919	18681	15543	14341	15114	16690	17517	15863	19088
ENSG00000010256	chr3	48599002	48610976	-	UQCRC1	7384	ENST00000471189;ENST00000203407;ENST00000714195;ENST00000714196;ENST00000714197;ENST00000714198;ENST00000412343;ENST00000714199;ENST00000480561;ENST00000460105;ENST00000472438;ENST00000714200;ENST00000467690;ENST00000463708;ENST00000714201;ENST00000714202;ENST00000493806	GO:0005515(protein binding);GO:0005739(mitochondrion);GO:0005743(mitochondrial inner membrane);GO:0005746(mitochondrial respirasome);GO:0005750(mitochondrial respiratory chain complex III);GO:0006119(oxidative phosphorylation);GO:0006122(mitochondrial electron transport, ubiquinol to cytochrome c);GO:0008121(ubiquinol-cytochrome-c reductase activity);GO:0009060(aerobic respiration);GO:0014823(res…	00190(Oxidative phosphorylation);04260(Cardiac muscle contraction);04714(Thermogenesis);04932(Non-alcoholic fatty liver disease);05010(Alzheimer disease);05012(Parkinson disease);05014(Amyotrophic lateral sclerosis);05016(Huntington disease);05020(Prion disease);05022(Pathways of neurodegeneration - multiple diseases);05208(Chemical carcinogenesis - reactive oxygen species);05415(Diabetic cardiom…	K00414	NA	NA	ubiquinol-cytochrome c reductase core protein 1 [Source:HGNC Symbol;Acc:HGNC:12585]	retained_intron;protein_coding;nonsense_mediated_decay;protein_coding_CDS_not_defined	DOID:0060892(late_onset_Parkinson's_disease);DOID:0070332(multiple_mitochondrial_dysfunctions_syndrome_6);DOID:10652(Alzheimer's_disease)	R-HSA-164651(Electron transfer from ubiquinol to cytochrome c of complex III);R-HSA-9866132(Intermediate II binds CYC1, UQCRC1, UQCRC2, UQCRH);R-HSA-9866162(Late core complex dimerizes);R-HSA-9866164(Late core complex dimer binds UQCR10. UQCR11, UQCRFS1);R-HSA-9906017(Unknown peptidase cleaves UQCRFS1 subunit);R-HSA-9906042(TTC19 clears UQCRFS1 fragments from Complex III)	27.3208	27.9191	27.6144	27.6602	26.2879	27.6484	25.6105	27.0255	27.3517	28.5269	27.4934	28.4038	13527	14439	13487	11330	12835	12325	10665	10890	12237	14043	11464	14263
ENSG00000010270	chr7	38178245	38230669	+	STARD3NL	83930	ENST00000009041;ENST00000434197;ENST00000471550;ENST00000396013;ENST00000440144;ENST00000453225;ENST00000429075	GO:0005515(protein binding);GO:0005765(lysosomal membrane);GO:0005768(endosome);GO:0005789(endoplasmic reticulum membrane);GO:0005829(cytosol);GO:0015485(cholesterol binding);GO:0016020(membrane);GO:0030301(cholesterol transport);GO:0031902(late endosome membrane);GO:0042803(protein homodimerization activity);GO:0043231(intracellular membrane-bounded organelle);GO:0044232(organelle membrane conta…	NA	NA	NA	NA	STARD3 N-terminal like [Source:HGNC Symbol;Acc:HGNC:19169]	protein_coding;retained_intron	NA	R-HSA-196126(CHOL translocates from cytosol to mitochondrial intermembrane space)	8.51052	8.21991	8.16787	8.77808	9.05496	8.66275	8.25711	8.5372	7.89757	9.14621	8.99801	8.49886	2593	2616	2455	2213	2718	2374	2114	2117	2173	2768	2308	2625
ENSG00000010278	chr12	6199715	6238271	+	CD9	928	ENST00000382518;ENST00000642746;ENST00000543916;ENST00000538834;ENST00000645368;ENST00000610354;ENST00000677718;ENST00000677585;ENST00000679331;ENST00000677318;ENST00000677572;ENST00000382519;ENST00000546073;ENST00000009180;ENST00000536586;ENST00000538418;ENST00000645565;ENST00000678719;ENST00000382515;ENST00000676788;ENST00000481267;ENST00000676764;ENST00000540891;ENST00000676638	GO:0005178(integrin binding);GO:0005515(protein binding);GO:0005576(extracellular region);GO:0005615(extracellular space);GO:0005886(plasma membrane);GO:0005925(focal adhesion);GO:0007155(cell adhesion);GO:0007338(single fertilization);GO:0007342(fusion of sperm to egg plasma membrane involved in single fertilization);GO:0008283(cell population proliferation);GO:0008285(negative regulation of cel…	04640(Hematopoietic cell lineage);04640(Hematopoietic cell lineage)	K06460	NA	NA	CD9 molecule [Source:HGNC Symbol;Acc:HGNC:1709]	protein_coding;retained_intron;nonsense_mediated_decay;protein_coding_CDS_not_defined	DOID:1037(lymphoid_leukemia);DOID:11054(urinary_bladder_cancer);DOID:1240(leukemia);DOID:1380(endometrial_cancer);DOID:162(cancer);DOID:1749(squamous_cell_carcinoma);DOID:1909(melanoma);DOID:2394(ovarian_cancer);DOID:2526(prostate_adenocarcinoma);DOID:2671(transitional_cell_carcinoma);DOID:2893(cervix_carcinoma);DOID:2945(severe_acute_respiratory_syndrome);DOID:3347(osteosarcoma);DOID:3355(fibros…	R-HSA-1297275(CD9:Izumo Binding);R-HSA-481044(Surface deployment of platelet alpha granule membrane components);R-HSA-5336413(DT:HBEGF:CD9 is transported from clathrin-coated vesicle to endosome);R-HSA-5336417(DT A:B binds HBEGF and CD9 on the target cell surface);R-HSA-5336420(DT fragment B transports DT fragment A from target cell endosome membrane);R-HSA-5336422(Clathrin-mediated endocytosis o…	33.2146	32.1135	33.4649	33.6396	35.8037	34.2149	34.0665	33.2761	33.1127	33.4272	34.4468	34.3218	13631	13766	13543	11421	14486	12641	11755	11111	12278	13634	11900	14284
ENSG00000010292	chr12	6493356	6531955	+	NCAPD2	9918	ENST00000541399;ENST00000539714;ENST00000536538;ENST00000382457;ENST00000539084;ENST00000315579;ENST00000545732;ENST00000536090;ENST00000542472;ENST00000538600;ENST00000542492;ENST00000535804;ENST00000539885	GO:0000228(nuclear chromosome);GO:0000278(mitotic cell cycle);GO:0000779(condensed chromosome, centromeric region);GO:0000793(condensed chromosome);GO:0000794(condensed nuclear chromosome);GO:0000796(condensin complex);GO:0005515(protein binding);GO:0005634(nucleus);GO:0005654(nucleoplasm);GO:0005694(chromosome);GO:0005737(cytoplasm);GO:0005829(cytosol);GO:0007049(cell cycle);GO:0007076(mitotic c…	NA	K06677	NA	NA	non-SMC condensin I complex subunit D2 [Source:HGNC Symbol;Acc:HGNC:24305]	protein_coding_CDS_not_defined;protein_coding;nonsense_mediated_decay;retained_intron	DOID:0070296(primary_autosomal_recessive_microcephaly)	R-HSA-2514854(CDK1 phosphorylates condensin I);R-HSA-2520883(Phosphorylated condensin I promotes condensation of prometaphase chromosomes);R-HSA-2529015(Dephosphorylation of CK2-modified condensin I);R-HSA-2529020(CK2 phosphorylates condensin I subunits)	77.2341	80.5707	81.2334	89.5924	91.334	86.8916	77.1614	79.5942	78.8239	91.2697	96.4435	98.8288	35164	38313	36484	33746	41005	35618	29543	29489	32429	41314	36972	45630
ENSG00000010295	chr12	6538961	6556073	-	IFFO1	25900	ENST00000472558;ENST00000465801;ENST00000487279;ENST00000488007;ENST00000396830	GO:0005515(protein binding);GO:0005634(nucleus);GO:0005637(nuclear inner membrane);GO:0005654(nucleoplasm);GO:0005882(intermediate filament);GO:0006303(double-strand break repair via nonhomologous end joining);GO:0016020(membrane);GO:0016363(nuclear matrix);GO:0035861(site of double-strand break);GO:1990166(protein localization to site of double-strand break);GO:1990683(DNA double-strand break at…	NA	NA	NA	NA	intermediate filament family orphan 1 [Source:HGNC Symbol;Acc:HGNC:24970]	retained_intron;protein_coding;nonsense_mediated_decay	NA	NA	0.264588	0.127065	0.292502	0.355958	0.324498	0.259592	0.319477	0.351142	0.41881	0.480344	0.466482	0.368027	93	47	101	103	112	82	94	100	133	167	139	131
ENSG00000010310	chr19	45668221	45683722	+	GIPR	2696	ENST00000652180;ENST00000590918;ENST00000263281;ENST00000304207;ENST00000585889;ENST00000591322;ENST00000588816;ENST00000591224	GO:0002029(desensitization of G protein-coupled receptor signaling pathway);GO:0004888(transmembrane signaling receptor activity);GO:0004930(G protein-coupled receptor activity);GO:0005515(protein binding);GO:0005886(plasma membrane);GO:0006091(generation of precursor metabolites and energy);GO:0007165(signal transduction);GO:0007166(cell surface receptor signaling pathway);GO:0007186(G protein-c…	04024(cAMP signaling pathway);04080(Neuroactive ligand-receptor interaction);04080(Neuroactive ligand-receptor interaction)	K04580	NA	NA	gastric inhibitory polypeptide receptor [Source:HGNC Symbol;Acc:HGNC:4271]	protein_coding;nonsense_mediated_decay;retained_intron	DOID:1287(cardiovascular_system_disease);DOID:1574(alcohol_use_disorder);DOID:225(syndrome);DOID:4195(hyperglycemia);DOID:9351(diabetes_mellitus);DOID:9352(type_2_diabetes_mellitus);DOID:9970(obesity)	R-HSA-379044(Liganded Gs-activating GPCR acts as a GEF for Gs);R-HSA-420274(GIP receptor binds gastric inhibitory peptide);R-HSA-744886(The Ligand:GPCR:Gs complex dissociates);R-HSA-744887(Liganded Gs-activating GPCRs bind inactive heterotrimeric Gs)	0.677141	0.57948	0.634706	0.821217	0.791385	0.849164	0.502305	0.659469	0.644677	0.623037	0.647019	0.664447	244	218	227	245	281	274	153	195	212	223	198	243
ENSG00000010318	chr3	52410660	52423641	+	PHF7	51533	ENST00000327906;ENST00000473145;ENST00000482327;ENST00000347025;ENST00000614886;ENST00000461861;ENST00000498509;ENST00000465863;ENST00000459935	GO:0005515(protein binding);GO:0005634(nucleus);GO:0005654(nucleoplasm);GO:0005794(Golgi apparatus);GO:0005829(cytosol);GO:0005886(plasma membrane);GO:0016607(nuclear speck);GO:0046872(metal ion binding);GO:0046872(metal ion binding)	NA	NA	NA	NA	PHD finger protein 7 [Source:HGNC Symbol;Acc:HGNC:18458]	protein_coding;retained_intron;protein_coding_CDS_not_defined	NA	NA	1.43745	1.67277	1.58795	1.63442	2.12984	1.909	1.23941	1.84179	1.65175	1.5058	1.55784	1.68439	343	416	375	323	499	409	250	357	355	358	313	407
ENSG00000010319	chr3	52433035	52445103	-	SEMA3G	56920	ENST00000231721	GO:0001755(neural crest cell migration);GO:0005102(signaling receptor binding);GO:0005515(protein binding);GO:0005576(extracellular region);GO:0007411(axon guidance);GO:0030215(semaphorin receptor binding);GO:0030335(positive regulation of cell migration);GO:0030517(negative regulation of axon extension);GO:0045499(chemorepellent activity);GO:0048843(negative regulation of axon extension involved…	04360(Axon guidance)	K06840	NA	NA	semaphorin 3G [Source:HGNC Symbol;Acc:HGNC:30400]	protein_coding	DOID:162(cancer)	NA	0.154366	0.0478149	0.0632638	0.20797	0.143134	0.134367	0.0638989	0.118957	0.080993	0.200816	0.160275	0.122369	55	18	23	62	51	43	20	35	26	71	48	45
ENSG00000010322	chr3	52455118	52493068	+	NISCH	11188	ENST00000479054;ENST00000345716;ENST00000488380;ENST00000420808;ENST00000489895;ENST00000488157;ENST00000490425;ENST00000464280;ENST00000481211;ENST00000474188;ENST00000485765;ENST00000460759;ENST00000488243;ENST00000467594	GO:0005178(integrin binding);GO:0005515(protein binding);GO:0005654(nucleoplasm);GO:0005737(cytoplasm);GO:0005768(endosome);GO:0005769(early endosome);GO:0005829(cytosol);GO:0005886(plasma membrane);GO:0006915(apoptotic process);GO:0015630(microtubule cytoskeleton);GO:0016020(membrane);GO:0016601(Rac protein signal transduction);GO:0030036(actin cytoskeleton organization);GO:0030336(negative regu…	NA	K24095	NA	NA	nischarin [Source:HGNC Symbol;Acc:HGNC:18006]	protein_coding;retained_intron;protein_coding_CDS_not_defined	DOID:10754(otitis_media);DOID:10763(hypertension);DOID:6000(congestive_heart_failure)	R-HSA-9013145(RAC1 binds effectors at the plasma membrane);R-HSA-9696266(RND2 binds effectors);R-HSA-9696268(RND3 binds effectors)	10.5901	11.4519	10.8767	11.7881	11.5291	12.4929	10.592	11.1033	10.933	11.7249	12.4413	12.2466	6756	7633	6848	6223	7256	7175	5685	5766	6304	7438	6686	7924
ENSG00000010327	chr3	52495338	52524495	+	STAB1	23166	ENST00000321725;ENST00000481626	GO:0005041(low-density lipoprotein particle receptor activity);GO:0005044(scavenger receptor activity);GO:0005509(calcium ion binding);GO:0005515(protein binding);GO:0005540(hyaluronic acid binding);GO:0005886(plasma membrane);GO:0006898(receptor-mediated endocytosis);GO:0006954(inflammatory response);GO:0007155(cell adhesion);GO:0007267(cell-cell signaling);GO:0015035(protein-disulfide reductase…	04148(Efferocytosis);04148(Efferocytosis)	K19020	NA	NA	stabilin 1 [Source:HGNC Symbol;Acc:HGNC:18628]	protein_coding;retained_intron	DOID:684(hepatocellular_carcinoma)	R-HSA-2197770(STAB1 (FEEL-1) binds ligands);R-HSA-2247513(STAB1:ligand is endocytosed)	0	0	0	0	0.0109545	0	0.0083872	0	0	0	0	0	0	0	0	0	9	0	6	0	0	0	0	0
ENSG00000010361	chr19	49806866	49817376	-	FUZ	80199	ENST00000313777;ENST00000529634;ENST00000525370;ENST00000377092;ENST00000534138;ENST00000527973;ENST00000531017;ENST00000529302;ENST00000525800;ENST00000527111	GO:0001736(establishment of planar polarity);GO:0001843(neural tube closure);GO:0001942(hair follicle development);GO:0005515(protein binding);GO:0005737(cytoplasm);GO:0005856(cytoskeleton);GO:0005929(cilium);GO:0008285(negative regulation of cell population proliferation);GO:0008589(regulation of smoothened signaling pathway);GO:0010172(embryonic body morphogenesis);GO:0015031(protein transport)…	NA	K22861	NA	NA	fuzzy planar cell polarity protein [Source:HGNC Symbol;Acc:HGNC:26219]	protein_coding;nonsense_mediated_decay;retained_intron;protein_coding_CDS_not_defined	DOID:0080074(neural_tube_defect)	R-HSA-5610766(The intraflagellar transport A (IFT-A) complex is required for the transit of GLI:SUFU complexes to the ciliary base);R-HSA-5610767(The intraflagellar transport B (IFT-B) complex is required for the transit of GLI:SUFU complexes to the ciliary tip)	0.270307	0.142106	0.201358	0.134019	0.154714	0.177595	0.343331	0.164968	0.233637	0.234415	0.182636	0.158899	58	33	43	24	33	34	62	29	46	49	35	36
ENSG00000010379	chr12	220621	262873	-	SLC6A13	6540	ENST00000445055;ENST00000343164;ENST00000543722;ENST00000542947;ENST00000534887;ENST00000436453	GO:0005283(amino acid:sodium symporter activity);GO:0005308(creatine transmembrane transporter activity);GO:0005332(gamma-aminobutyric acid:sodium:chloride symporter activity);GO:0005368(taurine transmembrane transporter activity);GO:0005369(taurine:sodium symporter activity);GO:0005515(protein binding);GO:0005886(plasma membrane);GO:0006836(neurotransmitter transport);GO:0008028(monocarboxylic a…	04721(Synaptic vesicle cycle);04727(GABAergic synapse);04727(GABAergic synapse)	K05046	NA	NA	solute carrier family 6 member 13 [Source:HGNC Symbol;Acc:HGNC:11046]	protein_coding;retained_intron	NA	R-HSA-444007(GAT1-3 mediate Na+/Cl- dependent GABA transport)	0.0164366	0.0251447	0.0239066	0.0508577	0.0267227	0.0274317	0	0.019375	0.0442402	0	0.0539999	0.0485334	5	8	8	13	8	9	0	5	13	0	15	16
ENSG00000010404	X	149476988	149521096	-	IDS	3423	ENST00000340855;ENST00000370441;ENST00000466323;ENST00000490775;ENST00000464251;ENST00000466019;ENST00000428056;ENST00000521702	GO:0004423(iduronate-2-sulfatase activity);GO:0005509(calcium ion binding);GO:0005515(protein binding);GO:0005737(cytoplasm);GO:0005764(lysosome);GO:0006027(glycosaminoglycan catabolic process);GO:0008484(sulfuric ester hydrolase activity);GO:0016787(hydrolase activity);GO:0030200(heparan sulfate proteoglycan catabolic process);GO:0030209(dermatan sulfate catabolic process);GO:0043202(lysosomal l…	00531(Glycosaminoglycan degradation);04142(Lysosome);04142(Lysosome)	K01136	EC:3.1.6.13	NA	iduronate 2-sulfatase [Source:HGNC Symbol;Acc:HGNC:5389]	protein_coding;nonsense_mediated_decay;protein_coding_CDS_not_defined	DOID:12798(mucopolysaccharidosis);DOID:12799(mucopolysaccharidosis_II);DOID:225(syndrome)	R-HSA-1678650(IDS hydrolyses Heparan sulfate chain(5));R-HSA-1793182(IDS hydrolyses dermatan sulfate (Chebi:63517 chain));R-HSA-2262743(Defective IDS does not hydrolyse dermatan sulfate (Chebi:63517 chain));R-HSA-9036046(Defective IDS does not hydrolyse Heparan sulfate chain(5))	21.2543	21.5069	21.249	22.2913	22.4392	21.366	21.4707	20.5034	20.2035	19.6058	20.4302	20.4215	13903	14692	13709	12063	14473	12584	11810	10913	11940	12750	11253	13546
ENSG00000010438	chr9	33750679	33799231	+	PRSS3	5646	ENST00000342836	GO:0004252(serine-type endopeptidase activity);GO:0005509(calcium ion binding);GO:0005515(protein binding);GO:0005576(extracellular region);GO:0005615(extracellular space);GO:0006508(proteolysis);GO:0007586(digestion);GO:0008233(peptidase activity);GO:0008236(serine-type peptidase activity);GO:0016787(hydrolase activity);GO:0019730(antimicrobial humoral response);GO:0031638(zymogen activation);GO…	04080(Neuroactive ligand-receptor interaction);04972(Pancreatic secretion);04974(Protein digestion and absorption);05164(Influenza A)	K01312	EC:3.4.21.4	NA	serine protease 3 [Source:HGNC Symbol;Acc:HGNC:9486]	protein_coding	DOID:162(cancer);DOID:3908(lung_non-small_cell_carcinoma);DOID:4988(alcoholic_pancreatitis);DOID:4989(pancreatitis);DOID:9778(irritable_bowel_syndrome)	R-HSA-1461993(pro-HD5 is cleaved by trypsin);R-HSA-3132753(Pancreatic proteases degrade TCN1:RCbl);R-HSA-6798745(Exocytosis of tertiary granule lumen proteins);R-HSA-6801766(Trypsin cleaves REG3A or REG3G to generate REG3A,G(38-175));R-HSA-9727355(Keratinocyte of granulosum layer differentiates into corneocyte of corneum layer in interfollicular epidermis);R-HSA-9727359(Keratinocyte of spinosum l…	0.0271997	0.0663381	0	0	0	0	0	0	0	0	0	0	3	7	0	0	0	0	0	0	0	0	0	0
ENSG00000010539	chr16	3222325	3236003	-	ZNF200	7752	ENST00000414144;ENST00000396868;ENST00000396871;ENST00000431561;ENST00000396870;ENST00000575285;ENST00000575948;ENST00000575630;ENST00000575617;ENST00000577015	GO:0003674(molecular_function);GO:0005515(protein binding);GO:0005634(nucleus);GO:0008150(biological_process);GO:0046872(metal ion binding);GO:0046872(metal ion binding)	05168(Herpes simplex virus 1 infection);05168(Herpes simplex virus 1 infection)	K09228	NA	zf-C2H2	zinc finger protein 200 [Source:HGNC Symbol;Acc:HGNC:12993]	protein_coding;retained_intron	NA	R-HSA-975040(KRAB-ZNF / KAP Interaction)	2.26772	2.01689	2.19374	1.80697	2.09457	1.818	1.82069	1.86588	1.89201	2.05125	1.9749	1.76292	1201	1115	1144	793	1092	867	811	804	905	1080	882	948
ENSG00000010610	chr12	6786858	6816357	+	CD4	920	ENST00000011653;ENST00000544344;ENST00000437800;ENST00000536563;ENST00000543755	GO:0001618(virus receptor activity);GO:0001934(positive regulation of protein phosphorylation);GO:0002250(adaptive immune response);GO:0002376(immune system process);GO:0004888(transmembrane signaling receptor activity);GO:0005201(extracellular matrix structural constituent);GO:0005515(protein binding);GO:0005769(early endosome);GO:0005788(endoplasmic reticulum lumen);GO:0005789(endoplasmic retic…	03250(Viral life cycle - HIV-1);03260(Virion - Human immunodeficiency virus);04060(Cytokine-cytokine receptor interaction);04514(Cell adhesion molecules);04612(Antigen processing and presentation);04640(Hematopoietic cell lineage);04658(Th1 and Th2 cell differentiation);04659(Th17 cell differentiation);04660(T cell receptor signaling pathway);05135(Yersinia infection);05166(Human T-cell leukemia …	K06454	NA	NA	CD4 molecule [Source:HGNC Symbol;Acc:HGNC:1678]	protein_coding;retained_intron;protein_coding_CDS_not_defined	DOID:0080600(COVID-19);DOID:0112277(immunodeficiency_79);DOID:10303(sialadenitis);DOID:1040(chronic_lymphocytic_leukemia);DOID:10952(nephritis);DOID:12306(vitiligo);DOID:1240(leukemia);DOID:13250(diarrhea);DOID:14256(adult-onset_Still's_disease);DOID:162(cancer);DOID:1749(squamous_cell_carcinoma);DOID:1883(hepatitis_C);DOID:2237(hepatitis);DOID:2377(multiple_sclerosis);DOID:2945(severe_acute_resp…	R-HSA-1471314(HNP1-3 bind CD4);R-HSA-164500(Conformational changes in gp120 exposes gp41);R-HSA-164507(CD4:gp120 binds to chemokine co-receptor CCR5/CXCR4);R-HSA-164508(N and C terminal heptad repeat helices of gp41 form six-helix bundle);R-HSA-164509(Binding of gp120 of ENV oligomer to the host CD4);R-HSA-164510(Conformational change in gp120 of Env oligomer);R-HSA-164515(Fusogenic activation of…	0.0331445	0.0354367	0.03145	0.0150807	0.0525464	0.0381042	0.0518779	0	0.0490162	0.0375528	0.0218926	0.00943152	11	13	12	5	18	12	15	0	15	12	6	4
ENSG00000010626	chr12	6873569	6914241	+	LRRC23	10233	ENST00000433346;ENST00000449039;ENST00000007969;ENST00000622489;ENST00000451681;ENST00000443597;ENST00000428946;ENST00000323702;ENST00000457146;ENST00000486401;ENST00000431207;ENST00000436789;ENST00000429740;ENST00000472633	GO:0003674(molecular_function);GO:0005515(protein binding);GO:0005575(cellular_component);GO:0005737(cytoplasm);GO:0005829(cytosol);GO:0008150(biological_process);GO:0008150(biological_process)	NA	NA	NA	NA	leucine rich repeat containing 23 [Source:HGNC Symbol;Acc:HGNC:19138]	protein_coding;protein_coding_CDS_not_defined;nonsense_mediated_decay;retained_intron	NA	NA	1.66833	1.96247	1.9145	1.96252	2.00927	1.98606	1.86139	2.19403	2.47877	1.93654	1.42213	1.98722	360	444	411	353	428	389	340	388	484	418	260	437
ENSG00000010671	X	101349338	101390796	-	BTK	695	ENST00000695614;ENST00000621635;ENST00000695621;ENST00000488970;ENST00000470069;ENST00000470329;ENST00000695633;ENST00000695634	GO:0000166(nucleotide binding);GO:0001780(neutrophil homeostasis);GO:0001805(positive regulation of type III hypersensitivity);GO:0001812(positive regulation of type I hypersensitivity);GO:0001818(negative regulation of cytokine production);GO:0002250(adaptive immune response);GO:0002344(B cell affinity maturation);GO:0002376(immune system process);GO:0002553(histamine secretion by mast cell);GO:…	04064(NF-kappa B signaling pathway);04380(Osteoclast differentiation);04611(Platelet activation);04662(B cell receptor signaling pathway);04664(Fc epsilon RI signaling pathway);05169(Epstein-Barr virus infection);05340(Primary immunodeficiency);05340(Primary immunodeficiency)	K07370	EC:2.7.10.2	NA	Bruton tyrosine kinase [Source:HGNC Symbol;Acc:HGNC:1133]	protein_coding;nonsense_mediated_decay;retained_intron;protein_coding_CDS_not_defined	DOID:0050746(mantle_cell_lymphoma);DOID:0060875(isolated_growth_hormone_deficiency_type_III);DOID:0080600(COVID-19);DOID:1037(lymphoid_leukemia);DOID:1240(leukemia);DOID:14179(X-linked_agammaglobulinemia);DOID:1556(arthus_reaction);DOID:162(cancer);DOID:225(syndrome);DOID:2583(agammaglobulinemia);DOID:3234(central_nervous_system_lymphoma);DOID:3910(lung_adenocarcinoma);DOID:707(B-cell_lymphoma);D…	R-HSA-1112666(BLNK (SLP-65) Signalosome hydrolyzes phosphatidyinositol bisphosphate forming diacylglycerol and inositol-1,4,5-trisphosphate);R-HSA-166072(MyD88 forms a complex with TIRAP:activated TLR2/4);R-HSA-166082(IRAK4 binds to the activated TLR receptor:TIRAP:MyD88 complex);R-HSA-166091(IRAK1 or IRAK2 binds to the activated IRAK4 :activated TLR:MyD88:TIRAP complex);R-HSA-166119(First phosph…	0.0293347	0.0171534	0.00631628	0.00931891	0.0218314	0.0367795	0.0300984	0.0119465	0	0.0198498	0.0319594	0.0467824	17	12	4	5	13	20	15	7	0	11	16	27
ENSG00000010704	chr6	26087226	26098343	+	HFE	3077	ENST00000714168;ENST00000353147;ENST00000397022;ENST00000352392;ENST00000349999;ENST00000317896;ENST00000483782;ENST00000461397;ENST00000714169;ENST00000470149;ENST00000486147;ENST00000488199;ENST00000714170;ENST00000714171;ENST00000714172;ENST00000714173;ENST00000357618;ENST00000485729;ENST00000309234;ENST00000714175;ENST00000714176	GO:0001916(positive regulation of T cell mediated cytotoxicity);GO:0002476(antigen processing and presentation of endogenous peptide antigen via MHC class Ib);GO:0002486(antigen processing and presentation of endogenous peptide antigen via MHC class I via ER pathway, TAP-independent);GO:0002725(negative regulation of T cell cytokine production);GO:0005102(signaling receptor binding);GO:0005515(pr…	04350(TGF-beta signaling pathway);04350(TGF-beta signaling pathway)	K26535	NA	NA	homeostatic iron regulator [Source:HGNC Symbol;Acc:HGNC:4886]	nonsense_mediated_decay;protein_coding;retained_intron	DOID:0050700(cardiomyopathy);DOID:0050908(myelodysplastic_syndrome);DOID:0080177(hepatic_veno-occlusive_disease);DOID:0080208(metabolic_dysfunction-associated_steatotic_liver_disease);DOID:0080348(Alzheimer's_disease_1);DOID:0111029(hemochromatosis_type_1);DOID:10223(dermatomyositis);DOID:10241(thalassemia);DOID:1037(lymphoid_leukemia);DOID:10588(adrenoleukodystrophy);DOID:10603(glucose_intoleran…	R-HSA-5691154(HFE binds TFRC dimer)	2.9841	3.22578	3.2398	3.42406	3.22303	3.07473	3.11489	2.99988	3.36488	3.0533	3.45412	3.14006	1468	1658	1575	1394	1563	1364	1291	1203	1497	1497	1434	1567
ENSG00000010803	chr1	41027202	41242306	-	SCMH1	22955	ENST00000326197;ENST00000372595;ENST00000337495;ENST00000372596;ENST00000372597;ENST00000695335;ENST00000472037;ENST00000456518;ENST00000460215;ENST00000498793;ENST00000695337;ENST00000489421;ENST00000482530;ENST00000488592	GO:0001673(male germ cell nucleus);GO:0003682(chromatin binding);GO:0005515(protein binding);GO:0005634(nucleus);GO:0005654(nucleoplasm);GO:0006338(chromatin remodeling);GO:0006355(regulation of DNA-templated transcription);GO:0007283(spermatogenesis);GO:0009952(anterior/posterior pattern specification);GO:0010369(chromocenter);GO:0031507(heterochromatin formation);GO:0042393(histone binding);GO:…	03083(Polycomb repressive complex);03083(Polycomb repressive complex)	K11461	NA	NA	Scm polycomb group protein homolog 1 [Source:HGNC Symbol;Acc:HGNC:19003]	protein_coding;protein_coding_CDS_not_defined;nonsense_mediated_decay;retained_intron	NA	R-HSA-3108203(PRC1 SUMOylates CTBP1 with SUMO2,3);R-HSA-3108209(PRC1 SUMOylates CTBP1 with SUMO1);R-HSA-3223200(Demethylation of H3K27Me3 by KDM6B stimulates p16INK4A transcription, while binding of PRC1.4 complex to H3K27Me3 represses p16INK4A transcription);R-HSA-3229089(PRC1.4 complex binds H3K27Me3 nucleosomes on CDKN2A promoter);R-HSA-3229102(p-MAPKAPK3 phosphorylates BMI1);R-HSA-3927824(PRC…	7.77829	7.17161	7.41547	7.93059	8.3186	7.88922	8.61406	8.5755	9.14821	8.07513	7.61882	8.3725	2525	2430	2374	2132	2663	2306	2350	2265	2684	2607	2082	2754
ENSG00000010810	chr6	111660332	111873452	-	FYN	2534	ENST00000354650;ENST00000368682;ENST00000229471;ENST00000368678;ENST00000491885;ENST00000467921;ENST00000471959;ENST00000496864;ENST00000476769;ENST00000495935;ENST00000467899;ENST00000495927;ENST00000523322;ENST00000520518;ENST00000518295;ENST00000523238;ENST00000462598;ENST00000521361	GO:0000166(nucleotide binding);GO:0000304(response to singlet oxygen);GO:0001664(G protein-coupled receptor binding);GO:0001764(neuron migration);GO:0002223(stimulatory C-type lectin receptor signaling pathway);GO:0002250(adaptive immune response);GO:0002376(immune system process);GO:0002862(negative regulation of inflammatory response to antigenic stimulus);GO:0003015(heart process);GO:0004672(p…	04071(Sphingolipid signaling pathway);04072(Phospholipase D signaling pathway);04360(Axon guidance);04380(Osteoclast differentiation);04510(Focal adhesion);04520(Adherens junction);04611(Platelet activation);04650(Natural killer cell mediated cytotoxicity);04660(T cell receptor signaling pathway);04664(Fc epsilon RI signaling pathway);04725(Cholinergic synapse);05020(Prion disease);05130(Pathogen…	K05703	EC:2.7.10.2	NA	FYN proto-oncogene, Src family tyrosine kinase [Source:HGNC Symbol;Acc:HGNC:4037]	protein_coding;protein_coding_CDS_not_defined;retained_intron	DOID:10155(intestinal_cancer);DOID:10652(Alzheimer's_disease);DOID:1240(leukemia);DOID:162(cancer);DOID:305(carcinoma);DOID:3151(skin_squamous_cell_carcinoma);DOID:3312(bipolar_disorder);DOID:3328(temporal_lobe_epilepsy);DOID:37(skin_disease);DOID:5419(schizophrenia);DOID:557(kidney_disease);DOID:769(neuroblastoma);DOID:9256(colorectal_cancer);DOID:9415(allergic_asthma)	R-HSA-114577(Binding of GPVI:Fc Epsilon R1 gamma receptor complex with collagen);R-HSA-114600(Fyn/Lyn-mediated phosphorylation of FcR1 gamma);R-HSA-139842(Binding of Syk tyrosine kinase);R-HSA-1433418(Phosphorylation of JAK2);R-HSA-1433428(GRB2 is indirectly recruited to p-KIT through SHP2);R-HSA-1433451(JAK2 binds to p-KIT);R-HSA-1433454(Phosphorylation of GAB2 by SFKs);R-HSA-1433456(Recruitment…	3.76564	3.77307	3.9501	4.41907	4.51744	4.76931	4.97528	4.76914	4.6911	4.81686	4.83888	5.28103	1972	2063	2038	1912	2328	2245	2186	2030	2216	2504	2129	2799
ENSG00000010818	chr6	142751469	142956698	-	HIVEP2	3097	ENST00000012134;ENST00000367603;ENST00000367604;ENST00000703916;ENST00000703917;ENST00000703918;ENST00000474532;ENST00000703919;ENST00000703920	GO:0000978(RNA polymerase II cis-regulatory region sequence-specific DNA binding);GO:0000981(DNA-binding transcription factor activity, RNA polymerase II-specific);GO:0003677(DNA binding);GO:0005515(protein binding);GO:0005634(nucleus);GO:0005654(nucleoplasm);GO:0006357(regulation of transcription by RNA polymerase II);GO:0046872(metal ion binding);GO:0046872(metal ion binding)	NA	K09239	NA	zf-C2H2	HIVEP zinc finger 2 [Source:HGNC Symbol;Acc:HGNC:4921]	protein_coding	DOID:0050787(juvenile_polyposis_syndrome);DOID:0070073(autosomal_dominant_intellectual_developmental_disorder_43);DOID:1059(intellectual_disability);DOID:10652(Alzheimer's_disease);DOID:5419(schizophrenia)	NA	2.86333	2.78864	3.05965	2.99364	2.62424	2.77207	3.0308	3.37032	3.33536	2.77918	3.09372	2.87225	2272	2311	2396	1965	2057	1981	2023	2176	2391	2192	2067	2311
ENSG00000010932	chr1	171248471	171285978	+	FMO1	2326	ENST00000469112	GO:0000098(sulfur amino acid catabolic process);GO:0004497(monooxygenase activity);GO:0004499(N,N-dimethylaniline monooxygenase activity);GO:0005515(protein binding);GO:0005783(endoplasmic reticulum);GO:0005788(endoplasmic reticulum lumen);GO:0005789(endoplasmic reticulum membrane);GO:0006082(organic acid metabolic process);GO:0006805(xenobiotic metabolic process);GO:0009404(toxin metabolic proce…	00430(Taurine and hypotaurine metabolism);00982(Drug metabolism - cytochrome P450)	K00485	EC:1.14.13.8,1.8.1.-	NA	flavin containing dimethylaniline monoxygenase 1 [Source:HGNC Symbol;Acc:HGNC:3769]	nonsense_mediated_decay	DOID:332(amyotrophic_lateral_sclerosis)	R-HSA-1655453(FMO1:FAD oxidizes HTAU to TAU);R-HSA-217255(FMO1:FAD N-oxidises TAM)	0.00647116	0	0	0	0	0	0	0	0	0	0	0.00809264	2	0	0	0	0	0	0	0	0	0	0	3
ENSG00000011007	chr1	23743448	23762049	+	ELOA	6924	ENST00000609199;ENST00000418390;ENST00000613537;ENST00000487554	GO:0005515(protein binding);GO:0005615(extracellular space);GO:0005634(nucleus);GO:0005654(nucleoplasm);GO:0006357(regulation of transcription by RNA polymerase II);GO:0006366(transcription by RNA polymerase II);GO:0006367(transcription initiation at RNA polymerase II promoter);GO:0006368(transcription elongation by RNA polymerase II promoter);GO:0070449(elongin complex);GO:0090734(site of DNA da…	NA	K15076	NA	NA	elongin A [Source:HGNC Symbol;Acc:HGNC:11620]	retained_intron;nonsense_mediated_decay;protein_coding;protein_coding_CDS_not_defined	NA	R-HSA-112379(Recruitment of elongation factors to form elongation complex);R-HSA-112385(Addition of nucleotides leads to transcript elongation);R-HSA-112392(Resumption of elongation after recovery from pausing);R-HSA-112395(Abortive termination of elongation after arrest);R-HSA-112396(Separation of elongating transcript from template);R-HSA-112436(Formation of Elongin complex);R-HSA-113411(2-4 nt…	20.4015	21.0325	20.4045	22.341	24.2841	23.3634	21.1638	20.4257	21.1386	21.8812	23.4357	22.8106	7679	8267	7575	6956	9013	7917	6698	6256	7189	8188	7427	8706
ENSG00000011009	chr1	23791110	23795539	+	LYPLA2	11313	ENST00000374503;ENST00000374514;ENST00000420982;ENST00000374505;ENST00000495365;ENST00000374502;ENST00000492577;ENST00000421070;ENST00000374501;ENST00000472213	GO:0002084(protein depalmitoylation);GO:0004622(lysophospholipase activity);GO:0005515(protein binding);GO:0005654(nucleoplasm);GO:0005737(cytoplasm);GO:0005795(Golgi stack);GO:0005829(cytosol);GO:0006629(lipid metabolic process);GO:0006631(fatty acid metabolic process);GO:0007411(axon guidance);GO:0008474(palmitoyl-(protein) hydrolase activity);GO:0016787(hydrolase activity);GO:0045296(cadherin …	00564(Glycerophospholipid metabolism);00564(Glycerophospholipid metabolism)	K06130	EC:3.1.1.5	NA	lysophospholipase 2 [Source:HGNC Symbol;Acc:HGNC:6738]	protein_coding;retained_intron;protein_coding_CDS_not_defined	NA	R-HSA-8933328(LYPLA2 hydrolyses PALM-C3,4-GAP43)	35.9553	33.2959	35.5045	36.0287	35.9579	37.8025	33.5228	33.6187	33.3036	37.6967	38.0843	38.6479	5203	5035	5071	4316	5134	4927	4081	3961	4356	5425	4643	5673
ENSG00000011021	chr1	11806096	11848079	+	CLCN6	1185	ENST00000312413;ENST00000346436;ENST00000376497;ENST00000400892;ENST00000376496;ENST00000376490;ENST00000376491;ENST00000376492;ENST00000494028;ENST00000446542	GO:0000166(nucleotide binding);GO:0005247(voltage-gated chloride channel activity);GO:0005524(ATP binding);GO:0005765(lysosomal membrane);GO:0005768(endosome);GO:0006811(ion transport);GO:0006821(chloride transport);GO:0006884(cell volume homeostasis);GO:0007165(signal transduction);GO:0009612(response to mechanical stimulus);GO:0010008(endosome membrane);GO:0015108(chloride transmembrane transpo…	NA	K05015	NA	NA	chloride voltage-gated channel 6 [Source:HGNC Symbol;Acc:HGNC:2024]	protein_coding;protein_coding_CDS_not_defined;nonsense_mediated_decay;retained_intron	DOID:0110731(neuronal_ceroid_lipofuscinosis_3);DOID:3393(coronary_artery_disease)	R-HSA-2730692(CLCN4/5/6 exchange Cl- for H+);R-HSA-6802927(BRAF and RAF fusion mutant dimers are phosphorylated);R-HSA-6802932(Dissociation of BRAF/RAF fusion complex);R-HSA-6802933(p-BRAF and RAF fusion dimers phosphorylate MAP2Ks);R-HSA-6802934(p-BRAF and RAF fusion dimers bind MAP2Ks and MAPKs);R-HSA-6802935(MAPKs are phosphorylated downstream of BRAF and RAF fusion dimers)	3.40341	3.81868	4.07613	3.82519	3.77435	3.73939	3.67072	3.59674	3.44886	3.32696	3.73679	3.3823	1962	2298	2319	1825	2144	1939	1781	1688	1795	1907	1814	1976
ENSG00000011028	chr17	62627670	62693597	+	MRC2	9902	ENST00000303375;ENST00000584265;ENST00000583597;ENST00000579432;ENST00000446119;ENST00000580916	GO:0001649(osteoblast differentiation);GO:0005515(protein binding);GO:0005518(collagen binding);GO:0005925(focal adhesion);GO:0006897(endocytosis);GO:0016020(membrane);GO:0030246(carbohydrate binding);GO:0030574(collagen catabolic process);GO:0038023(signaling receptor activity);GO:0038023(signaling receptor activity)	04145(Phagosome);05152(Tuberculosis);05152(Tuberculosis)	K06560	NA	NA	mannose receptor C type 2 [Source:HGNC Symbol;Acc:HGNC:16875]	protein_coding;retained_intron;protein_coding_CDS_not_defined	DOID:1749(squamous_cell_carcinoma);DOID:5520(head_and_neck_squamous_cell_carcinoma)	R-HSA-1236939(Interaction of exogenous soluble antigen with its corresponding receptor);R-HSA-1236940(Exogenous soluble antigen targeted to more stable early endosome);R-HSA-1236941(Internalization of receptor bound antigen into clathrin coted vesicles);R-HSA-1236955(Movement of clathrin coated vesicles into early endosome)	25.8026	25.276	25.1557	30.7419	29.0201	31.6783	30.1725	30.0973	31.096	29.5514	30.5426	30.0969	11967	12244	11510	11797	13272	13230	11768	11361	13031	13627	11928	14157
ENSG00000011052	chr17	51153590	51171744	+	NME1-NME2	654364	ENST00000393193;ENST00000376392;ENST00000555572	GO:0000166(nucleotide binding);GO:0004550(nucleoside diphosphate kinase activity);GO:0005524(ATP binding);GO:0005737(cytoplasm);GO:0005829(cytosol);GO:0006183(GTP biosynthetic process);GO:0006228(UTP biosynthetic process);GO:0006241(CTP biosynthetic process);GO:0016301(kinase activity);GO:0016310(phosphorylation);GO:0016740(transferase activity);GO:0016740(transferase activity)	00230(Purine metabolism);00240(Pyrimidine metabolism);00983(Drug metabolism - other enzymes);00983(Drug metabolism - other enzymes)	K00940	EC:2.7.4.6	NA	NME1-NME2 readthrough [Source:HGNC Symbol;Acc:HGNC:33531]	protein_coding	NA	NA	29.8458	50.519	53.2496	30.4346	52.4245	60.8613	51.5383	50.9636	55.4349	56.7239	47.0274	19.1202	2607	4608	4588	2200	4516	4786	3786	3623	4376	4926	3460	1695
ENSG00000011105	chr12	3077355	3286564	+	TSPAN9	10867	ENST00000537971;ENST00000444315;ENST00000011898;ENST00000649909;ENST00000539631;ENST00000640568;ENST00000407263;ENST00000431374;ENST00000492305	GO:0003674(molecular_function);GO:0005886(plasma membrane);GO:0005925(focal adhesion);GO:0008150(biological_process);GO:0016020(membrane);GO:0097197(tetraspanin-enriched microdomain);GO:0097197(tetraspanin-enriched microdomain)	NA	K17350	NA	NA	tetraspanin 9 [Source:HGNC Symbol;Acc:HGNC:21640]	protein_coding;nonsense_mediated_decay;retained_intron;protein_coding_CDS_not_defined	NA	NA	2.72627	2.9609	2.75646	4.23361	4.32309	4.41857	3.58536	3.35213	3.66503	4.25556	3.83475	4.18365	1326	1506	1324	1705	2074	1935	1467	1329	1612	2058	1572	2066
ENSG00000011114	chr14	93237550	93333092	-	BTBD7	55727	ENST00000334746;ENST00000554565;ENST00000554644;ENST00000298896;ENST00000555525	GO:0005515(protein binding);GO:0005634(nucleus);GO:0060693(regulation of branching involved in salivary gland morphogenesis);GO:0061138(morphogenesis of a branching epithelium);GO:0061138(morphogenesis of a branching epithelium)	NA	K10479	NA	NA	BTB domain containing 7 [Source:HGNC Symbol;Acc:HGNC:18269]	protein_coding;retained_intron	NA	NA	3.66473	3.51853	3.60291	3.21015	3.21528	3.20761	3.23284	3.16075	3.20258	3.24765	3.23129	3.34028	2924	2933	2837	2119	2530	2305	2170	2052	2309	2577	2172	2703
ENSG00000011132	chr19	3750819	3761570	-	APBA3	9546	ENST00000316757;ENST00000588984;ENST00000590064;ENST00000591678;ENST00000586991;ENST00000592826;ENST00000590238;ENST00000589934	GO:0001540(amyloid-beta binding);GO:0001701(in utero embryonic development);GO:0004857(enzyme inhibitor activity);GO:0005515(protein binding);GO:0005737(cytoplasm);GO:0005886(plasma membrane);GO:0007268(chemical synaptic transmission);GO:0010468(regulation of gene expression);GO:0015031(protein transport);GO:0019899(enzyme binding);GO:0043086(negative regulation of catalytic activity);GO:0043197(…	NA	K24035	NA	NA	amyloid beta precursor protein binding family A member 3 [Source:HGNC Symbol;Acc:HGNC:580]	protein_coding;retained_intron	DOID:10652(Alzheimer's_disease)	R-HSA-6794353(NRXNs binds MUNC18)	2.6382	2.59696	2.6631	2.77462	2.17423	2.55719	2.4262	2.70969	2.14385	2.16439	2.25649	2.25995	1043	1072	1037	908	849	911	808	873	767	851	752	906
ENSG00000011143	chr17	58205441	58219605	-	MKS1	54903	ENST00000678763;ENST00000313863;ENST00000393119;ENST00000675753;ENST00000676787;ENST00000677160;ENST00000677416;ENST00000677709;ENST00000678011;ENST00000678463;ENST00000393120;ENST00000583577;ENST00000580127;ENST00000577824;ENST00000585134;ENST00000579358;ENST00000581761;ENST00000677546;ENST00000678481;ENST00000677076;ENST00000677475;ENST00000678928;ENST00000679081;ENST00000678211;ENST00000578789…	GO:0001843(neural tube closure);GO:0003271(smoothened signaling pathway involved in regulation of secondary heart field cardioblast proliferation);GO:0005515(protein binding);GO:0005737(cytoplasm);GO:0005813(centrosome);GO:0005814(centriole);GO:0005829(cytosol);GO:0005856(cytoskeleton);GO:0005929(cilium);GO:0007368(determination of left/right symmetry);GO:0008589(regulation of smoothened signalin…	NA	K19332	NA	NA	MKS transition zone complex subunit 1 [Source:HGNC Symbol;Acc:HGNC:7121]	retained_intron;protein_coding;nonsense_mediated_decay;protein_coding_CDS_not_defined	DOID:0050651(atrioventricular_septal_defect);DOID:0050778(Meckel_syndrome);DOID:0060340(ciliopathy);DOID:0070115(Meckel_syndrome_1);DOID:0110135(Bardet-Biedl_syndrome_13);DOID:0110997(Joubert_syndrome_28);DOID:1148(polydactyly);DOID:1935(Bardet-Biedl_syndrome);DOID:225(syndrome);DOID:6419(tetralogy_of_Fallot)	R-HSA-5610766(The intraflagellar transport A (IFT-A) complex is required for the transit of GLI:SUFU complexes to the ciliary base);R-HSA-5610767(The intraflagellar transport B (IFT-B) complex is required for the transit of GLI:SUFU complexes to the ciliary tip);R-HSA-5617816(RAB3IP stimulates nucleotide exchange on RAB8A );R-HSA-5626681(Recruitment of transition zone proteins);R-HSA-5638009(CEP1…	2.49524	2.59027	2.70222	2.79943	2.42495	2.60738	2.64967	2.60897	2.45968	2.36615	2.51732	2.67357	1992	2157	2127	1850	1911	1874	1780	1695	1775	1879	1694	2163
ENSG00000011198	chr3	43690108	43734371	+	ABHD5	51099	ENST00000643520;ENST00000456453;ENST00000458276;ENST00000486764;ENST00000649763;ENST00000643500;ENST00000644371;ENST00000013894;ENST00000646378;ENST00000454293;ENST00000642351;ENST00000413300;ENST00000463153	GO:0003841(1-acylglycerol-3-phosphate O-acyltransferase activity);GO:0005515(protein binding);GO:0005654(nucleoplasm);GO:0005737(cytoplasm);GO:0005739(mitochondrion);GO:0005811(lipid droplet);GO:0005829(cytosol);GO:0006508(proteolysis);GO:0006629(lipid metabolic process);GO:0006631(fatty acid metabolic process);GO:0006654(phosphatidic acid biosynthetic process);GO:0008233(peptidase activity);GO:0…	04923(Regulation of lipolysis in adipocytes);04923(Regulation of lipolysis in adipocytes)	K13699	EC:2.3.1.51	NA	abhydrolase domain containing 5, lysophosphatidic acid acyltransferase [Source:HGNC Symbol;Acc:HGNC:21396]	protein_coding_CDS_not_defined;protein_coding;retained_intron;nonsense_mediated_decay	DOID:0050729(Chanarin-Dorfman_syndrome);DOID:0060656(autosomal_recessive_congenital_ichthyosis_1);DOID:225(syndrome);DOID:9970(obesity)	R-HSA-163539(perilipin:CGI-58 complex -> perilipin + CGI-58)	2.68939	2.41366	2.3167	2.45079	2.49944	2.53502	2.34797	2.30864	2.27372	2.22755	2.2251	2.34906	1430	1341	1214	1081	1310	1214	1050	999	1093	1179	997	1265
ENSG00000011201	X	8528874	8732137	-	ANOS1	3730	ENST00000262648;ENST00000481896;ENST00000488294	GO:0004867(serine-type endopeptidase inhibitor activity);GO:0005201(extracellular matrix structural constituent);GO:0005515(protein binding);GO:0005576(extracellular region);GO:0005615(extracellular space);GO:0005886(plasma membrane);GO:0006935(chemotaxis);GO:0007155(cell adhesion);GO:0007411(axon guidance);GO:0008201(heparin binding);GO:0009986(cell surface);GO:0016020(membrane);GO:0030182(neuro…	NA	K23413	NA	NA	anosmin 1 [Source:HGNC Symbol;Acc:HGNC:6211]	protein_coding;protein_coding_CDS_not_defined	DOID:0090094(hypogonadotropic_hypogonadism_1_with_or_without_anosmia);DOID:162(cancer);DOID:1921(Klinefelter_syndrome);DOID:1924(hypogonadism);DOID:225(syndrome);DOID:3310(atopic_dermatitis);DOID:3614(Kallmann_syndrome)	R-HSA-190256(FGFR1c binds to FGF);R-HSA-5654514(KAL1 binds FGFR1c);R-HSA-5654515(KAL1 binds HS)	0.0938727	0.0620263	0.073731	0.157881	0.205231	0.181112	0.0351634	0.067182	0.0697731	0.148792	0.163099	0.07929	48	34	37	66	101	82	15	28	32	76	70	41
ENSG00000011243	chr19	15380050	15419121	-	AKAP8L	26993	ENST00000397410;ENST00000609519;ENST00000599137;ENST00000679638;ENST00000594594;ENST00000593845;ENST00000681170;ENST00000596213;ENST00000680649;ENST00000595879;ENST00000680017;ENST00000680703;ENST00000680865;ENST00000681405;ENST00000679634;ENST00000680103;ENST00000680302;ENST00000680303;ENST00000680323;ENST00000680642;ENST00000680774;ENST00000680803;ENST00000681459;ENST00000681744;ENST00000595087…	GO:0000785(chromatin);GO:0003677(DNA binding);GO:0003723(RNA binding);GO:0005515(protein binding);GO:0005521(lamin binding);GO:0005634(nucleus);GO:0005654(nucleoplasm);GO:0005737(cytoplasm);GO:0006397(mRNA processing);GO:0007076(mitotic chromosome condensation);GO:0008380(RNA splicing);GO:0010793(regulation of mRNA export from nucleus);GO:0016301(kinase activity);GO:0016310(phosphorylation);GO:00…	NA	K15978	NA	NA	A-kinase anchoring protein 8 like [Source:HGNC Symbol;Acc:HGNC:29857]	protein_coding;nonsense_mediated_decay;retained_intron;protein_coding_CDS_not_defined	NA	R-HSA-9821366(AKAP8L binds MLL2 complex);R-HSA-9821368(AKAP8L binds MLL1 complex)	7.20495	7.35544	7.26422	8.51275	8.2699	7.69242	7.83541	8.29128	8.23976	8.33806	8.45311	8.37905	4357	4646	4335	4265	4935	4193	3989	4081	4504	5012	4309	5140
ENSG00000011258	chr17	51177425	51260163	-	MBTD1	54799	ENST00000586178;ENST00000415868;ENST00000405860;ENST00000586898;ENST00000591270;ENST00000376381;ENST00000593259	GO:0000724(double-strand break repair via homologous recombination);GO:0000786(nucleosome);GO:0003682(chromatin binding);GO:0005515(protein binding);GO:0005634(nucleus);GO:0005694(chromosome);GO:0006325(chromatin organization);GO:0006355(regulation of DNA-templated transcription);GO:0008270(zinc ion binding);GO:0035064(methylated histone binding);GO:0035267(NuA4 histone acetyltransferase complex)…	NA	K26270	NA	NA	mbt domain containing 1 [Source:HGNC Symbol;Acc:HGNC:19866]	protein_coding;nonsense_mediated_decay;retained_intron;protein_coding_CDS_not_defined	NA	NA	3.34673	3.3214	3.47941	3.48736	3.68476	3.3477	4.0294	3.69601	3.88872	3.5092	3.86802	3.5367	1693	1757	1737	1462	1840	1525	1716	1524	1778	1765	1649	1816
ENSG00000011260	chr17	51260546	51297933	+	UTP18	51096	ENST00000225298;ENST00000508506;ENST00000583725;ENST00000583205;ENST00000579261;ENST00000582150	GO:0003723(RNA binding);GO:0005515(protein binding);GO:0005634(nucleus);GO:0005654(nucleoplasm);GO:0005730(nucleolus);GO:0006364(rRNA processing);GO:0016020(membrane);GO:0031965(nuclear membrane);GO:0032040(small-subunit processome);GO:0034388(Pwp2p-containing subcomplex of 90S preribosome);GO:0042274(ribosomal small subunit biogenesis);GO:0042274(ribosomal small subunit biogenesis)	03008(Ribosome biogenesis in eukaryotes);03008(Ribosome biogenesis in eukaryotes)	K14553	NA	NA	UTP18 small subunit processome component [Source:HGNC Symbol;Acc:HGNC:24274]	protein_coding;nonsense_mediated_decay;retained_intron	NA	R-HSA-6790906(EMG1 of the SSU processome methylates pseudouridine-1248 of 18S rRNA yielding N(1)-methylpseudouridine-1248);R-HSA-6791221(30S pre-rRNA is nucleolytically processed at site 1 to yield 21S pre-rRNA);R-HSA-6791222(21S pre-rRNA is nucleolytically processed at site E (site2a) to yield 18SE pre-rRNA);R-HSA-6791227(47S pre-rRNA is nucleolytically processed at A' (01,A1), site A0, and site…	25.0028	25.4433	26.6872	25.6644	25.9427	25.4462	26.4141	27.4283	27.7828	27.6776	26.6311	26.3063	4756	5056	5010	4039	4868	4360	4227	4246	4777	5236	4267	5076
ENSG00000011275	chr7	5620047	5781696	-	RNF216	54476	ENST00000389902;ENST00000425013;ENST00000389900;ENST00000469375;ENST00000484458;ENST00000479541;ENST00000416985	GO:0005515(protein binding);GO:0005634(nucleus);GO:0005654(nucleoplasm);GO:0005737(cytoplasm);GO:0005829(cytosol);GO:0006915(apoptotic process);GO:0008270(zinc ion binding);GO:0016567(protein ubiquitination);GO:0016740(transferase activity);GO:0030136(clathrin-coated vesicle);GO:0031410(cytoplasmic vesicle);GO:0032480(negative regulation of type I interferon production);GO:0032648(regulation of i…	NA	K11976	EC:2.3.2.31	NA	ring finger protein 216 [Source:HGNC Symbol;Acc:HGNC:21698]	protein_coding;nonsense_mediated_decay;protein_coding_CDS_not_defined;retained_intron	DOID:0111587(Gordon_Holmes_syndrome)	R-HSA-936475(Negative regulation of DDX58/IFIH1 signaling by RNF216)	7.84376	7.8002	7.6574	7.79531	7.39064	7.99137	8.12181	8.21658	8.65227	7.88602	7.93419	8.51694	4183	4345	4029	3439	3886	3837	3643	3566	4170	4182	3562	4607
ENSG00000011295	chr17	15999784	16028786	+	TTC19	54902	ENST00000466729;ENST00000475723;ENST00000583704;ENST00000497842;ENST00000261647;ENST00000470399;ENST00000481107;ENST00000465567;ENST00000470649;ENST00000578103	GO:0000281(mitotic cytokinesis);GO:0005515(protein binding);GO:0005739(mitochondrion);GO:0005743(mitochondrial inner membrane);GO:0005813(centrosome);GO:0007049(cell cycle);GO:0016020(membrane);GO:0030496(midbody);GO:0034551(mitochondrial respiratory chain complex III assembly);GO:0051301(cell division);GO:0070469(respirasome);GO:0070469(respirasome)	NA	K18169	NA	NA	tetratricopeptide repeat domain 19 [Source:HGNC Symbol;Acc:HGNC:26006]	nonsense_mediated_decay;retained_intron;protein_coding_CDS_not_defined;protein_coding	DOID:0060351(mitochondrial_complex_III_deficiency_nuclear_type_2)	R-HSA-9906042(TTC19 clears UQCRFS1 fragments from Complex III)	19.9469	20.0818	19.8097	21.5923	21.6691	20.9464	22.5895	21.9022	22.0334	20.0069	20.4152	21.1601	8501	8938	8328	7613	9107	8039	8097	7595	8486	8477	7326	9146
ENSG00000011304	chr19	797075	812327	+	PTBP1	5725	ENST00000635647;ENST00000627714;ENST00000592804;ENST00000676227;ENST00000590887;ENST00000349038;ENST00000586481;ENST00000586944;ENST00000677717;ENST00000356948;ENST00000394601;ENST00000589575;ENST00000587191;ENST00000679114;ENST00000350092;ENST00000592113;ENST00000621737;ENST00000585956;ENST00000587136;ENST00000585932;ENST00000589883;ENST00000585856	GO:0000381(regulation of alternative mRNA splicing, via spliceosome);GO:0003676(nucleic acid binding);GO:0003677(DNA binding);GO:0003723(RNA binding);GO:0003729(mRNA binding);GO:0005515(protein binding);GO:0005634(nucleus);GO:0005654(nucleoplasm);GO:0005730(nucleolus);GO:0006397(mRNA processing);GO:0008187(poly-pyrimidine tract binding);GO:0008380(RNA splicing);GO:0010467(gene expression);GO:0016…	NA	K13218	NA	NA	polypyrimidine tract binding protein 1 [Source:HGNC Symbol;Acc:HGNC:9583]	protein_coding;retained_intron;nonsense_mediated_decay	DOID:1883(hepatitis_C);DOID:2237(hepatitis);DOID:326(ischemia)	R-HSA-6803523(PTB and hnRNPA1 bind FGFR2 pre-mRNA to repress IIIb splicing and promote formation of FGFR2c mRNA);R-HSA-6803836(FGFR2b-specific alternative splicing produces FGFR2b transcript);R-HSA-6803838(FGFR2c-specific alternative splicing produces FGFR2c transcript);R-HSA-72103(Formation of pre-mRNPs);R-HSA-9770119(Formation of the Spliceosomal E complex);R-HSA-9770129(Formation of the Splice…	82.2086	85.2665	85.3873	76.1974	75.9092	75.5941	73.5025	75.3811	75.6537	69.4684	73.3761	73.4299	43511	47135	44578	33366	39619	36030	32718	32468	36182	36557	32701	39415
ENSG00000011332	chr19	38211006	38229714	-	DPF1	8193	ENST00000355526;ENST00000420980;ENST00000689228;ENST00000614244;ENST00000412732;ENST00000416611;ENST00000686058;ENST00000418517;ENST00000414789;ENST00000473716;ENST00000456296;ENST00000472656;ENST00000471976;ENST00000494031;ENST00000488378;ENST00000438060;ENST00000475938;ENST00000586624	GO:0000785(chromatin);GO:0005515(protein binding);GO:0005634(nucleus);GO:0005737(cytoplasm);GO:0006338(chromatin remodeling);GO:0006357(regulation of transcription by RNA polymerase II);GO:0006915(apoptotic process);GO:0007399(nervous system development);GO:0030071(regulation of mitotic metaphase/anaphase transition);GO:0045597(positive regulation of cell differentiation);GO:0046872(metal ion bin…	03082(ATP-dependent chromatin remodeling);04714(Thermogenesis);05225(Hepatocellular carcinoma);05225(Hepatocellular carcinoma)	K22198	NA	NA	double PHD fingers 1 [Source:HGNC Symbol;Acc:HGNC:20225]	protein_coding;nonsense_mediated_decay;retained_intron	DOID:1574(alcohol_use_disorder)	R-HSA-9727450(PIWIL4:piRNA binds nascent LINE1 pre-RNA and recruits SPOCD1, C19ORF84, DNMT3A, DNMT3L, the NURD complex, and the BAF complex);R-HSA-9824579(MITF-M-dependent TYR gene expression);R-HSA-9824593(MITF-M-dependent TYRP1 gene expression);R-HSA-9824981(MITF-M and the SWI/SNF complex bind the TYR promoter);R-HSA-9825847(MITF-M dimer and the SWI/SNF complex bind the TYRP1 promoter);R-HSA-98…	1.43311	1.84222	1.89319	1.56365	1.60165	1.6662	1.15984	1.38004	1.37441	1.2228	1.49867	1.33246	490	658	638	443	542	513	335	386	427	417	435	464
ENSG00000011347	chr11	61515313	61581148	-	SYT7	9066	ENST00000539008;ENST00000263846	GO:0000149(SNARE binding);GO:0001778(plasma membrane repair);GO:0001786(phosphatidylserine binding);GO:0005509(calcium ion binding);GO:0005515(protein binding);GO:0005516(calmodulin binding);GO:0005544(calcium-dependent phospholipid binding);GO:0005546(phosphatidylinositol-4,5-bisphosphate binding);GO:0005764(lysosome);GO:0005765(lysosomal membrane);GO:0005777(peroxisome);GO:0005778(peroxisomal m…	NA	K19907	NA	NA	synaptotagmin 7 [Source:HGNC Symbol;Acc:HGNC:11514]	protein_coding	NA	R-HSA-6794348(NRXNs bind SYTs)	0.0788713	0.0783486	0.0840756	0.11108	0.08932	0.104011	0.0769624	0.105003	0.113393	0.155685	0.113549	0.131094	43	44	45	49	47	50	35	46	55	83	51	71
ENSG00000011376	chr3	45388561	45554726	+	LARS2	23395	ENST00000650792;ENST00000265537;ENST00000431023;ENST00000651549;ENST00000645846;ENST00000652135;ENST00000642274;ENST00000467936;ENST00000485461;ENST00000474585	GO:0000166(nucleotide binding);GO:0002161(aminoacyl-tRNA editing activity);GO:0004812(aminoacyl-tRNA ligase activity);GO:0004823(leucine-tRNA ligase activity);GO:0005524(ATP binding);GO:0005739(mitochondrion);GO:0005759(mitochondrial matrix);GO:0006412(translation);GO:0006418(tRNA aminoacylation for protein translation);GO:0006429(leucyl-tRNA aminoacylation);GO:0016874(ligase activity);GO:0032543…	00970(Aminoacyl-tRNA biosynthesis);00970(Aminoacyl-tRNA biosynthesis)	K01869	EC:6.1.1.4	NA	leucyl-tRNA synthetase 2, mitochondrial [Source:HGNC Symbol;Acc:HGNC:17095]	protein_coding;nonsense_mediated_decay;protein_coding_CDS_not_defined;retained_intron	DOID:0050857(Perrault_syndrome);DOID:3312(bipolar_disorder);DOID:5419(schizophrenia);DOID:700(mitochondrial_metabolism_disease);DOID:9351(diabetes_mellitus)	R-HSA-380200(leucine + tRNA(Leu) + ATP => Leu-tRNA(Leu) + AMP + pyrophosphate)	2.87569	2.59378	2.7186	2.73031	2.91888	2.57891	2.42664	2.45417	2.65376	2.45799	2.82302	2.69495	2513	2368	2345	1974	2517	2030	1785	1747	2096	2138	2079	2389
ENSG00000011405	chr11	17077730	17207983	-	PIK3C2A	5286	ENST00000531428;ENST00000265970;ENST00000691414;ENST00000533645;ENST00000532035;ENST00000503729	GO:0000166(nucleotide binding);GO:0005524(ATP binding);GO:0005634(nucleus);GO:0005654(nucleoplasm);GO:0005737(cytoplasm);GO:0005794(Golgi apparatus);GO:0005802(trans-Golgi network);GO:0005829(cytosol);GO:0005886(plasma membrane);GO:0005942(phosphatidylinositol 3-kinase complex);GO:0006629(lipid metabolic process);GO:0006661(phosphatidylinositol biosynthetic process);GO:0006887(exocytosis);GO:0006…	00562(Inositol phosphate metabolism);04070(Phosphatidylinositol signaling system);05132(Salmonella infection);05132(Salmonella infection)	K00923	EC:2.7.1.154	NA	phosphatidylinositol-4-phosphate 3-kinase catalytic subunit type 2 alpha [Source:HGNC Symbol;Acc:HGNC:8971]	protein_coding_CDS_not_defined;protein_coding;nonsense_mediated_decay	DOID:1240(leukemia);DOID:162(cancer);DOID:684(hepatocellular_carcinoma);DOID:9352(type_2_diabetes_mellitus)	R-HSA-1675928(PI4P is phosphorylated to PI(3,4)P2 by PIK3C2A/G at the Golgi membrane);R-HSA-1675939(PI is phosphorylated to PI3P by PIK3C2A/3 at the early endosome membrane);R-HSA-1675961(PI is phosphorylated to PI3P by PIK3C2A/3 at the Golgi membrane);R-HSA-1676024(PI is phosphorylated to PI3P by PIK3C2A/3 at the late endosome membrane);R-HSA-1676109(PI4P is phosphorylated to PI(3,4)P2 by PI3K3C…	9.81301	10.1176	9.67698	9.20134	8.83721	9.65096	9.67871	10.1561	9.70362	9.07923	9.85082	9.21558	6359	6846	6185	4933	5646	5631	5273	5355	5681	5849	5374	6056
ENSG00000011422	chr19	43646095	43670169	-	PLAUR	5329	ENST00000339082;ENST00000593447;ENST00000601723;ENST00000340093;ENST00000221264;ENST00000595038;ENST00000594364;ENST00000593714;ENST00000597107;ENST00000593939;ENST00000593396;ENST00000598875;ENST00000599546;ENST00000601876	GO:0001934(positive regulation of protein phosphorylation);GO:0005102(signaling receptor binding);GO:0005515(protein binding);GO:0005576(extracellular region);GO:0005788(endoplasmic reticulum lumen);GO:0005789(endoplasmic reticulum membrane);GO:0005886(plasma membrane);GO:0005925(focal adhesion);GO:0006935(chemotaxis);GO:0007165(signal transduction);GO:0007596(blood coagulation);GO:0009897(extern…	04610(Complement and coagulation cascades);05205(Proteoglycans in cancer);05205(Proteoglycans in cancer)	K03985	NA	NA	plasminogen activator, urokinase receptor [Source:HGNC Symbol;Acc:HGNC:9053]	protein_coding;retained_intron;nonsense_mediated_decay	DOID:0050127(sinusitis);DOID:10283(prostate_cancer);DOID:10526(conjunctival_pterygium);DOID:10534(stomach_cancer);DOID:10591(pre-eclampsia);DOID:11054(urinary_bladder_cancer);DOID:1115(sarcoma);DOID:11405(diphtheria);DOID:11612(polycystic_ovary_syndrome);DOID:11729(Lyme_disease);DOID:1240(leukemia);DOID:1287(cardiovascular_system_disease);DOID:1307(dementia);DOID:1324(lung_cancer);DOID:14566(dise…	R-HSA-158925(plasminogen:histidine-rich glycoprotein -> plasmin + histidine-rich glycoprotein (uPA [two-chain] catalyst));R-HSA-158942(urokinase plasminogen activator (one-chain):uPAR -> urokinase plasminogen activator (two-chain):uPAR);R-HSA-158959(urokinase plasminogen activator + urokinase plasminogen activator receptor (uPAR) -> urokinase plasminogen activator:uPAR);R-HSA-158982(plasminogen:h…	10.0951	10.2518	10.7817	10.0629	10.4868	9.88892	10.0332	10.7771	10.262	9.31132	9.13795	10.3948	3169	3365	3342	2616	3248	2799	2651	2754	2912	2909	2416	3311
ENSG00000011426	chr7	36389821	36453791	+	ANLN	54443	ENST00000396068;ENST00000265748;ENST00000418118;ENST00000460598;ENST00000429082;ENST00000452877;ENST00000495714;ENST00000446635;ENST00000457743;ENST00000491782	GO:0000281(mitotic cytokinesis);GO:0000915(actomyosin contractile ring assembly);GO:0000921(septin ring assembly);GO:0002244(hematopoietic progenitor cell differentiation);GO:0003779(actin binding);GO:0005515(protein binding);GO:0005634(nucleus);GO:0005654(nucleoplasm);GO:0005737(cytoplasm);GO:0005826(actomyosin contractile ring);GO:0005829(cytosol);GO:0005856(cytoskeleton);GO:0005938(cell cortex…	NA	K18621	NA	NA	anillin, actin binding protein [Source:HGNC Symbol;Acc:HGNC:14082]	protein_coding;protein_coding_CDS_not_defined;nonsense_mediated_decay;retained_intron	DOID:0111133(focal_segmental_glomerulosclerosis_8);DOID:162(cancer);DOID:4450(renal_cell_carcinoma)	R-HSA-9013009(RHOA binds effectors at the plasma membrane);R-HSA-9013024(RHOB binds effectors at the plasma membrane);R-HSA-9013110(RHOC binds effectors at the plasma membrane)	22.6278	23.5484	22.6428	24.9158	25.1926	24.8993	21.0409	22.1554	20.9523	24.188	27.6082	26.4048	9550	10381	9428	8699	10486	9462	7468	7610	7990	10149	9812	11302
ENSG00000011451	chr19	15419978	15449956	-	WIZ	58525	ENST00000674001;ENST00000674089;ENST00000263381;ENST00000673675;ENST00000389282;ENST00000545156;ENST00000599910;ENST00000643092;ENST00000648664;ENST00000600632;ENST00000595214;ENST00000596159	GO:0000978(RNA polymerase II cis-regulatory region sequence-specific DNA binding);GO:0000981(DNA-binding transcription factor activity, RNA polymerase II-specific);GO:0001222(transcription corepressor binding);GO:0005515(protein binding);GO:0005634(nucleus);GO:0005654(nucleoplasm);GO:0006357(regulation of transcription by RNA polymerase II);GO:0010571(positive regulation of nuclear cell cycle DNA…	NA	NA	NA	zf-C2H2	WIZ zinc finger [Source:HGNC Symbol;Acc:HGNC:30917]	protein_coding;nonsense_mediated_decay;retained_intron	NA	NA	7.75983	7.18923	7.41953	7.2337	7.37829	6.74656	7.43779	7.23332	6.93923	6.63922	7.01668	6.79355	5486	5304	5171	4231	5142	4294	4421	4163	4431	4666	4176	4868
ENSG00000011454	chr9	122940833	123104866	+	RABGAP1	23637	ENST00000456584;ENST00000459903;ENST00000317419;ENST00000373647;ENST00000402311;ENST00000426918;ENST00000485090;ENST00000474707;ENST00000480054	GO:0005096(GTPase activator activity);GO:0005515(protein binding);GO:0005737(cytoplasm);GO:0005813(centrosome);GO:0005829(cytosol);GO:0005856(cytoskeleton);GO:0005875(microtubule associated complex);GO:0007049(cell cycle);GO:0015631(tubulin binding);GO:0031267(small GTPase binding);GO:0043087(regulation of GTPase activity);GO:0043087(regulation of GTPase activity)	NA	K20284	NA	NA	RAB GTPase activating protein 1 [Source:HGNC Symbol;Acc:HGNC:17155]	nonsense_mediated_decay;protein_coding_CDS_not_defined;retained_intron;protein_coding	NA	R-HSA-8854303(TBC1D11 binds RAB6)	8.28234	7.97735	7.5949	8.08729	7.68507	8.39305	8.7518	8.01483	8.15841	8.04258	8.15135	8.11516	4464	4493	4039	3607	4085	4073	3969	3517	3976	4309	3700	4436
ENSG00000011465	chr12	91140484	91182817	-	DCN	1634	ENST00000052754;ENST00000552962;ENST00000551354	GO:0003723(RNA binding);GO:0005515(protein binding);GO:0005539(glycosaminoglycan binding);GO:0005576(extracellular region);GO:0005615(extracellular space);GO:0005796(Golgi lumen);GO:0009887(animal organ morphogenesis);GO:0010508(positive regulation of autophagy);GO:0010596(negative regulation of endothelial cell migration);GO:0016239(positive regulation of macroautophagy);GO:0016525(negative regu…	04350(TGF-beta signaling pathway);04820(Cytoskeleton in muscle cells);05205(Proteoglycans in cancer);05205(Proteoglycans in cancer)	K04660	NA	NA	decorin [Source:HGNC Symbol;Acc:HGNC:2705]	protein_coding	DOID:0060445(congenital_stromal_corneal_dystrophy);DOID:1036(chronic_leukemia);DOID:10591(pre-eclampsia);DOID:11714(gestational_diabetes);DOID:13359(Ehlers-Danlos_syndrome);DOID:1520(colon_carcinoma);DOID:162(cancer);DOID:175(vascular_cancer);DOID:225(syndrome);DOID:2841(asthma);DOID:3070(high_grade_glioma);DOID:3347(osteosarcoma);DOID:3459(breast_carcinoma);DOID:3963(thyroid_gland_carcinoma);DOI…	R-HSA-1793176(DS is cleaved from its proteoglycan);R-HSA-1878002(XYLTs transfer Xyl to core protein);R-HSA-1889955(B3GAT dimers transfer GlcA to tetrasaccharide linker);R-HSA-1889978(B3GALT6 transfers Gal to the tetrasaccharide linker);R-HSA-1889981(B4GALT7 transfers Gal group to xylosyl-unit of the tetrasaccharide linker);R-HSA-1971482(The addition of GalNAc to the terminal glucuronate residue f…	0.0174561	0.00290229	0.016805	0	0.00444051	0	0.0202186	0	0.0194647	0	0	0.0086639	16	3	16	0	4	0	16	0	17	0	0	9
ENSG00000011478	chr19	45692403	45703989	+	QPCTL	54814	ENST00000677542;ENST00000678102;ENST00000012049;ENST00000678862;ENST00000366382;ENST00000591606;ENST00000592769	GO:0000139(Golgi membrane);GO:0005515(protein binding);GO:0005794(Golgi apparatus);GO:0008270(zinc ion binding);GO:0016020(membrane);GO:0016603(glutaminyl-peptide cyclotransferase activity);GO:0016740(transferase activity);GO:0016746(acyltransferase activity);GO:0017186(peptidyl-pyroglutamic acid biosynthetic process, using glutaminyl-peptide cyclotransferase);GO:0046872(metal ion binding);GO:004…	NA	K00683	EC:2.3.2.5	NA	glutaminyl-peptide cyclotransferase like [Source:HGNC Symbol;Acc:HGNC:25952]	nonsense_mediated_decay;protein_coding;retained_intron	NA	NA	5.5815	6.01563	5.46218	5.43755	5.77392	5.7607	4.26921	4.8043	4.54213	4.48855	4.99053	4.65165	1112	1253	1074	897	1135	1034	716	779	819	889	838	942
ENSG00000011485	chr19	46347087	46392981	+	PPP5C	5536	ENST00000012443;ENST00000478046;ENST00000391919;ENST00000467902;ENST00000527193;ENST00000487483;ENST00000532058;ENST00000486994;ENST00000467502;ENST00000493347;ENST00000595055;ENST00000491003;ENST00000492109;ENST00000525507;ENST00000527623	GO:0000165(MAPK cascade);GO:0000278(mitotic cell cycle);GO:0003723(RNA binding);GO:0004721(phosphoprotein phosphatase activity);GO:0004722(protein serine/threonine phosphatase activity);GO:0005515(protein binding);GO:0005524(ATP binding);GO:0005634(nucleus);GO:0005654(nucleoplasm);GO:0005737(cytoplasm);GO:0005829(cytosol);GO:0005886(plasma membrane);GO:0006281(DNA repair);GO:0006302(double-strand…	04010(MAPK signaling pathway);04010(MAPK signaling pathway)	K04460	EC:3.1.3.16	NA	protein phosphatase 5 catalytic subunit [Source:HGNC Symbol;Acc:HGNC:9322]	protein_coding;nonsense_mediated_decay;retained_intron	DOID:162(cancer)	R-HSA-5675433(PP5 dephosphorylates RAF1 S338);R-HSA-5683405(PPP5C dephosphorylates TP53BP1);R-HSA-8939203(HSP90-dependent ATP hydrolysis promotes release of ESR:ESTG from chaperone complex);R-HSA-8939204(ESTG binds ESR1:chaperone complex);R-HSA-9032751(Estrogen-independent phosphorylation of ESR1 S118 by MAPK1 and MAPK3);R-HSA-9709547(ESTG binds ESR2:chaperone complex);R-HSA-9716913(ESR1 binds ES…	13.5923	14.8743	14.2654	14.1516	14.1054	14.1562	13.2806	13.5895	13.1927	13.3839	13.4994	14.148	6787	7756	7027	5846	6945	6365	5578	5521	5955	6645	5678	7163
ENSG00000011523	chr2	65056354	65087004	+	CEP68	23177,55118	ENST00000703985;ENST00000475851;ENST00000704570;ENST00000706268;ENST00000704479;ENST00000703915;ENST00000704448;ENST00000704454;ENST00000704642;ENST00000704481;ENST00000704456;ENST00000704449;ENST00000704450;ENST00000704388;ENST00000704486;ENST00000377990;ENST00000704484;ENST00000704447;ENST00000537589;ENST00000703921;ENST00000497039;ENST00000704418;ENST00000704419	GO:0005515(protein binding);GO:0005654(nucleoplasm);GO:0005737(cytoplasm);GO:0005813(centrosome);GO:0005829(cytosol);GO:0005856(cytoskeleton);GO:0007098(centrosome cycle);GO:0010457(centriole-centriole cohesion);GO:0019901(protein kinase binding);GO:0019904(protein domain specific binding);GO:0030054(cell junction);GO:0033365(protein localization to organelle);GO:0034451(centriolar satellite);GO:…	NA	K16764	NA	NA	centrosomal protein 68 [Source:HGNC Symbol;Acc:HGNC:29076]	protein_coding;retained_intron;nonsense_mediated_decay;non_stop_decay	NA	NA	1.88337	2.22268	2.17492	2.24688	2.15433	1.9978	2.12813	1.98521	1.75806	2.10826	2.11254	2.19075	1572	1942	1791	1552	1774	1505	1496	1350	1329	1755	1486	1858
ENSG00000011566	chr2	39249266	39437285	-	MAP4K3	8491	ENST00000263881;ENST00000341681;ENST00000479708;ENST00000475457;ENST00000495648;ENST00000497566;ENST00000474502;ENST00000465701;ENST00000414968;ENST00000437968;ENST00000484274	GO:0000165(MAPK cascade);GO:0000166(nucleotide binding);GO:0004672(protein kinase activity);GO:0004674(protein serine/threonine kinase activity);GO:0005515(protein binding);GO:0005524(ATP binding);GO:0005737(cytoplasm);GO:0006468(protein phosphorylation);GO:0007254(JNK cascade);GO:0008349(MAP kinase kinase kinase kinase activity);GO:0009411(response to UV);GO:0016301(kinase activity);GO:0016310(p…	04010(MAPK signaling pathway);04010(MAPK signaling pathway)	K04406	EC:2.7.11.1	NA	mitogen-activated protein kinase kinase kinase kinase 3 [Source:HGNC Symbol;Acc:HGNC:6865]	protein_coding;retained_intron;protein_coding_CDS_not_defined;nonsense_mediated_decay	DOID:0060340(ciliopathy);DOID:1574(alcohol_use_disorder)	NA	5.56656	5.58175	5.51268	4.90805	5.50555	5.34398	6.35866	6.20598	5.62808	5.27563	5.20992	5.04825	2376	2489	2324	1735	2317	2055	2282	2156	2173	2238	1872	2185
ENSG00000011590	chr19	35704558	35717038	+	ZBTB32	27033	ENST00000392197;ENST00000451726	GO:0000122(negative regulation of transcription by RNA polymerase II);GO:0000785(chromatin);GO:0000978(RNA polymerase II cis-regulatory region sequence-specific DNA binding);GO:0000981(DNA-binding transcription factor activity, RNA polymerase II-specific);GO:0001227(DNA-binding transcription repressor activity, RNA polymerase II-specific);GO:0001817(regulation of cytokine production);GO:0002682(r…	NA	K10506	NA	ZBTB	zinc finger and BTB domain containing 32 [Source:HGNC Symbol;Acc:HGNC:16763]	protein_coding;protein_coding_CDS_not_defined	DOID:1240(leukemia);DOID:2355(anemia)	NA	0	0	0	0	0	0.0118339	0	0	0	0.0298559	0	0.00996074	0	0	0	0	0	3	0	0	0	6	0	2
ENSG00000011600	chr19	35904401	35908295	-	TYROBP	7305	ENST00000585626	GO:0002222(stimulatory killer cell immunoglobulin-like receptor signaling pathway);GO:0002223(stimulatory C-type lectin receptor signaling pathway);GO:0002274(myeloid leukocyte activation);GO:0002282(microglial cell activation involved in immune response);GO:0002283(neutrophil activation involved in immune response);GO:0002376(immune system process);GO:0005102(signaling receptor binding);GO:00055…	04380(Osteoclast differentiation);04650(Natural killer cell mediated cytotoxicity)	K07992	NA	NA	transmembrane immune signaling adaptor TYROBP [Source:HGNC Symbol;Acc:HGNC:12449]	retained_intron	DOID:0090112(Nasu-Hakola_disease);DOID:1240(leukemia);DOID:1307(dementia);DOID:7148(rheumatoid_arthritis)	R-HSA-199583(KIR2DS2 interacting with HLA-C group 1 (Cw3));R-HSA-199587(KIR2DS1 interacting with HLA-C group 2 (Cw4));R-HSA-210271(Interaction of DAP12 and MDL-1);R-HSA-210273(Interaction of DAP12 and NKp44);R-HSA-210274(SIRP beta binds TYROBP);R-HSA-210289(Recruitment of SYK to p-DAP12);R-HSA-210292(Interaction of DAP12 and TREM1);R-HSA-210295(Interaction of DAP12 and NKG2D);R-HSA-210298(Interac…	0	0	0	0	0.0428005	0	0	0	0	0	0.0372225	0	0	0	0	0	3	0	0	0	0	0	2	0
ENSG00000011638	chr16	21158377	21180616	+	LDAF1	57146	ENST00000573487;ENST00000572258;ENST00000574092;ENST00000233047;ENST00000261388;ENST00000573688	GO:0005515(protein binding);GO:0005783(endoplasmic reticulum);GO:0005789(endoplasmic reticulum membrane);GO:0005811(lipid droplet);GO:0016020(membrane);GO:0140042(lipid droplet formation);GO:0140042(lipid droplet formation)	NA	NA	NA	NA	lipid droplet assembly factor 1 [Source:HGNC Symbol;Acc:HGNC:30136]	nonsense_mediated_decay;protein_coding;protein_coding_CDS_not_defined	NA	NA	0.925998	1.15697	0.866013	1.86305	1.56537	1.58242	1.80178	1.14877	0.905021	1.06502	1.25342	1.20747	168	220	154	278	279	258	274	170	149	193	192	222
ENSG00000011677	X	152166234	152451315	-	GABRA3	2556	ENST00000370314	GO:0004888(transmembrane signaling receptor activity);GO:0004890(GABA-A receptor activity);GO:0005216(ion channel activity);GO:0005230(extracellular ligand-gated ion channel activity);GO:0005237(inhibitory extracellular ligand-gated ion channel activity);GO:0005254(chloride channel activity);GO:0005515(protein binding);GO:0005886(plasma membrane);GO:0006811(ion transport);GO:0006821(chloride tran…	04080(Neuroactive ligand-receptor interaction);04723(Retrograde endocannabinoid signaling);04727(GABAergic synapse);04742(Taste transduction);05032(Morphine addiction);05033(Nicotine addiction)	K05175	NA	NA	gamma-aminobutyric acid type A receptor subunit alpha3 [Source:HGNC Symbol;Acc:HGNC:4077]	protein_coding	DOID:12849(autistic_disorder);DOID:162(cancer);DOID:1932(Angelman_syndrome);DOID:225(syndrome);DOID:2377(multiple_sclerosis);DOID:3312(bipolar_disorder);DOID:684(hepatocellular_carcinoma)	R-HSA-8856398(NPTN binds GABA A receptors);R-HSA-975340(GABR heteropentamers:GABA transport Cl- from extracellular region to cytosol)	0.027399	0	0	0.01656	0	0	0	0	0.0299691	0	0.0318354	0.0270171	8	0	0	4	0	0	0	0	8	0	8	8
ENSG00000012048	chr17	43044295	43170245	-	BRCA1	672	ENST00000489037;ENST00000478531;ENST00000357654;ENST00000473961;ENST00000477152;ENST00000493919;ENST00000494123;ENST00000471181;ENST00000652672;ENST00000634433;ENST00000476777;ENST00000700081;ENST00000470026;ENST00000713676;ENST00000618469;ENST00000461574;ENST00000644555;ENST00000468300;ENST00000700082;ENST00000644379;ENST00000484087;ENST00000591849;ENST00000493795;ENST00000461221;ENST00000491747…	GO:0000151(ubiquitin ligase complex);GO:0000152(nuclear ubiquitin ligase complex);GO:0000724(double-strand break repair via homologous recombination);GO:0000793(condensed chromosome);GO:0000794(condensed nuclear chromosome);GO:0000800(lateral element);GO:0000931(gamma-tubulin ring complex);GO:0000976(transcription cis-regulatory region binding);GO:0001216(DNA-binding transcription activator activ…	03440(Homologous recombination);03460(Fanconi anemia pathway);04120(Ubiquitin mediated proteolysis);04151(PI3K-Akt signaling pathway);05206(MicroRNAs in cancer);05224(Breast cancer);05224(Breast cancer)	K10605	EC:2.3.2.27	NA	BRCA1 DNA repair associated [Source:HGNC Symbol;Acc:HGNC:1100]	protein_coding;retained_intron;nonsense_mediated_decay;protein_coding_CDS_not_defined	DOID:0060074(ductal_carcinoma_in_situ);DOID:0080199(colorectal_carcinoma);DOID:10283(prostate_cancer);DOID:10534(stomach_cancer);DOID:10688(hypertrophy_of_breast);DOID:10763(hypertension);DOID:10907(microcephaly);DOID:11054(urinary_bladder_cancer);DOID:11934(head_and_neck_cancer);DOID:1205(allergic_disease);DOID:1240(leukemia);DOID:13636(Fanconi_anemia);DOID:1542(head_and_neck_carcinoma);DOID:161…	R-HSA-2997616(PIAS1,4 SUMOylates BRCA1 with SUMO2,3);R-HSA-2997709(PIAS1,4 SUMOylates BRCA1 with SUMO1);R-HSA-5659781(BRCA1 forms a heterodimer with BARD1);R-HSA-5683385(Formation of BRCA1-A complex at DNA DSBs);R-HSA-5683735(CHEK2 is recruited to DNA DSBs);R-HSA-5683801(CHEK2 phosphorylates BRCA1);R-HSA-5684052(PIAS4 SUMOylates MDC1);R-HSA-5684071(RNF4 ubiquitinates MDC1);R-HSA-5684108(BRCA1 bin…	7.43293	7.52684	7.6584	6.30933	6.49924	6.41297	5.96954	5.57699	5.81912	5.72197	6.0914	6.0487	7420	7842	7542	5210	6397	5763	5014	4534	5251	5680	5122	6121
ENSG00000012061	chr19	45407334	45478828	-	ERCC1	2067	ENST00000300853;ENST00000423698;ENST00000710953;ENST00000588738;ENST00000340192;ENST00000590701;ENST00000591636;ENST00000589165;ENST00000013807;ENST00000592410;ENST00000592444;ENST00000587888;ENST00000589381;ENST00000592083;ENST00000592905;ENST00000592023;ENST00000588300;ENST00000589214	GO:0000014(single-stranded DNA endodeoxyribonuclease activity);GO:0000109(nucleotide-excision repair complex);GO:0000110(nucleotide-excision repair factor 1 complex);GO:0000720(pyrimidine dimer repair by nucleotide-excision repair);GO:0000781(chromosome, telomeric region);GO:0001094(TFIID-class transcription factor complex binding);GO:0003677(DNA binding);GO:0003684(damaged DNA binding);GO:000369…	03420(Nucleotide excision repair);03460(Fanconi anemia pathway);03460(Fanconi anemia pathway)	K10849	NA	NA	ERCC excision repair 1, endonuclease non-catalytic subunit [Source:HGNC Symbol;Acc:HGNC:3433]	protein_coding;nonsense_mediated_decay;protein_coding_CDS_not_defined;retained_intron	DOID:0060590(XFE_progeroid_syndrome);DOID:0080914(cerebrooculofacioskeletal_syndrome_4);DOID:10286(prostate_carcinoma);DOID:10534(stomach_cancer);DOID:1074(kidney_failure);DOID:1107(esophageal_carcinoma);DOID:14227(azoospermia);DOID:1574(alcohol_use_disorder);DOID:1612(breast_cancer);DOID:162(cancer);DOID:1749(squamous_cell_carcinoma);DOID:1793(pancreatic_cancer);DOID:2152(ovary_epithelial_cancer…	R-HSA-109955(Formation of ERCC1:XPF heterodimeric complex);R-HSA-5686657(ERCC1:XPF cleaves flaps generated by SSA);R-HSA-5690213(DNA polymerases delta, epsilon or kappa bind the GG-NER site);R-HSA-5690988(3'-incision of DNA by ERCC5 (XPG) in GG-NER);R-HSA-5690990(5'- incision of DNA by ERCC1:ERCC4 in GG-NER);R-HSA-5690991(Binding of ERCC1:ERCC4 (ERCC1:XPF) to pre-incision complex in GG-NER);R-HSA…	39.9749	38.8732	39.032	37.4401	38.1583	38.2126	41.0749	41.7763	42.885	38.2384	37.497	38.8264	15687	15933	15108	12157	14767	13503	13557	13343	15204	14918	12392	15453
ENSG00000012124	chr19	35319261	35347355	+	CD22	933	ENST00000598537;ENST00000601414;ENST00000599717;ENST00000341773;ENST00000600131;ENST00000602224;ENST00000596492;ENST00000593867;ENST00000598028;ENST00000600424;ENST00000599811;ENST00000598815;ENST00000601769;ENST00000536635;ENST00000085219;ENST00000594954;ENST00000597433;ENST00000600655;ENST00000544992;ENST00000594250;ENST00000613136;ENST00000602123;ENST00000593704	GO:0001791(IgM binding);GO:0002638(negative regulation of immunoglobulin production);GO:0005102(signaling receptor binding);GO:0005515(protein binding);GO:0005737(cytoplasm);GO:0005769(early endosome);GO:0005886(plasma membrane);GO:0007155(cell adhesion);GO:0009897(external side of plasma membrane);GO:0009986(cell surface);GO:0016020(membrane);GO:0019903(protein phosphatase binding);GO:0030100(re…	04514(Cell adhesion molecules);04640(Hematopoietic cell lineage);04662(B cell receptor signaling pathway);04662(B cell receptor signaling pathway)	K06467	NA	NA	CD22 molecule [Source:HGNC Symbol;Acc:HGNC:1643]	protein_coding;protein_coding_CDS_not_defined;nonsense_mediated_decay;retained_intron	DOID:0050745(diffuse_large_B-cell_lymphoma);DOID:1240(leukemia);DOID:1577(limited_scleroderma);DOID:162(cancer);DOID:418(systemic_scleroderma)	R-HSA-5685607(Sialic acid binds SIGLEC);R-HSA-5690669(CD22 binds itself to form homo-oligomers);R-HSA-5690701(SHP1 binds p-CD22);R-HSA-5690702(LYN phosphorylates CD22);R-HSA-5690740(CD22 binds B-cell receptor);R-HSA-983707(SYK autophosphorylates at the activated BCR);R-HSA-983709(LYN, FYN, BLK phosphorylate ITAMs of Ig-alpha (CD79A) and Ig-beta (CD79B))	0.159376	0.0508216	0.106667	0.203733	0.200345	0.136692	0.203796	0.107199	0.185646	0.140721	0.152566	0.198838	72	24	48	77	92	59	79	41	75	68	58	93
ENSG00000012171	chr3	50267558	50277546	+	SEMA3B	7869	ENST00000621029;ENST00000618865;ENST00000619119;ENST00000616701;ENST00000612509;ENST00000441915;ENST00000456560;ENST00000434030;ENST00000456210;ENST00000419007;ENST00000416295	GO:0001755(neural crest cell migration);GO:0005515(protein binding);GO:0005576(extracellular region);GO:0005783(endoplasmic reticulum);GO:0007267(cell-cell signaling);GO:0007411(axon guidance);GO:0016043(cellular component organization);GO:0030215(semaphorin receptor binding);GO:0030335(positive regulation of cell migration);GO:0045499(chemorepellent activity);GO:0048843(negative regulation of ax…	04360(Axon guidance);04360(Axon guidance)	K06840	NA	NA	semaphorin 3B [Source:HGNC Symbol;Acc:HGNC:10724]	protein_coding;retained_intron;protein_coding_CDS_not_defined	DOID:162(cancer);DOID:3908(lung_non-small_cell_carcinoma);DOID:4450(renal_cell_carcinoma)	NA	0.318675	0.205139	0.252439	0.398749	0.234377	0.374948	0.343372	0.260099	0.243685	0.201185	0.271936	0.297429	132	88	102	137	97	139	119	88	91	83	94	127
ENSG00000012174	X	21839617	21885423	+	MBTPS2	51360	ENST00000379484;ENST00000465888;ENST00000365779	GO:0000139(Golgi membrane);GO:0004222(metalloendopeptidase activity);GO:0005515(protein binding);GO:0005737(cytoplasm);GO:0005794(Golgi apparatus);GO:0006508(proteolysis);GO:0006629(lipid metabolic process);GO:0007095(mitotic G2 DNA damage checkpoint signaling);GO:0008202(steroid metabolic process);GO:0008203(cholesterol metabolic process);GO:0008233(peptidase activity);GO:0008237(metallopeptidas…	04141(Protein processing in endoplasmic reticulum);04141(Protein processing in endoplasmic reticulum)	K07765	EC:3.4.24.85	NA	membrane bound transcription factor peptidase, site 2 [Source:HGNC Symbol;Acc:HGNC:15455]	protein_coding;protein_coding_CDS_not_defined	DOID:0080754(X-linked_keratosis_follicularis_spinulosa_decalvans);DOID:0111821(ichthyosis_follicularis-alopecia-photophobia_syndrome_1);DOID:0111847(osteogenesis_imperfecta_type_19);DOID:0112012(X-linked_mutilating_palmoplantar_keratoderma_with_periorificial_keratotic_plaques);DOID:225(syndrome);DOID:987(alopecia)	R-HSA-1655851(S2P hydrolyzes SREBP1A,1C,2);R-HSA-420818(MBTPS2 (S2P) cleaves ATF6 (ATF6-alpha));R-HSA-6784620(MBTPS1,2 cleaves CREB3L3 to CREB3L3(1-?) and CREB3L3(?-461));R-HSA-8874122(MBTPS2 (S2P) cleaves ATF6B (ATF6-beta));R-HSA-8874187(MBTPS2 (S2P) cleaves CREB3L2);R-HSA-8874192(MBTPS2 (S2P) cleaves CREB3);R-HSA-8874194(MBTPS2 (S2P) cleaves CREB3L1);R-HSA-8874195(MBTPS2 (S2P) cleaves CREB3L4);…	5.05847	4.98064	4.70639	5.44174	5.58878	5.63939	5.80657	5.47238	5.6186	5.1815	5.7213	5.84526	3185	3276	2924	2835	3470	3197	3074	2804	3196	3243	3032	3733
ENSG00000012211	X	49174802	49186392	-	PRICKLE3	4007	ENST00000599218;ENST00000540849;ENST00000453382;ENST00000614014;ENST00000432913;ENST00000376310;ENST00000376317;ENST00000611313	GO:0005515(protein binding);GO:0005737(cytoplasm);GO:0005739(mitochondrion);GO:0005886(plasma membrane);GO:0008150(biological_process);GO:0008270(zinc ion binding);GO:0016020(membrane);GO:0030030(cell projection organization);GO:0046872(metal ion binding);GO:0046872(metal ion binding)	04310(Wnt signaling pathway);04310(Wnt signaling pathway)	K04511	NA	NA	prickle planar cell polarity protein 3 [Source:HGNC Symbol;Acc:HGNC:6645]	protein_coding;nonsense_mediated_decay;retained_intron	DOID:0111754(Leber_plus_disease);DOID:1826(epilepsy)	NA	4.67164	4.15865	4.56628	4.06258	4.55197	3.8508	4.96167	4.70294	5.11467	4.37278	4.12736	4.48042	1205	1122	1162	868	1159	896	1077	987	1192	1122	897	1173
ENSG00000012223	chr3	46435645	46485234	-	LTF	4057	ENST00000231751	GO:0001503(ossification);GO:0001530(lipopolysaccharide binding);GO:0001817(regulation of cytokine production);GO:0002227(innate immune response in mucosa);GO:0002376(immune system process);GO:0003677(DNA binding);GO:0004252(serine-type endopeptidase activity);GO:0004869(cysteine-type endopeptidase inhibitor activity);GO:0005506(iron ion binding);GO:0005515(protein binding);GO:0005576(extracellula…	NA	K17283	EC:3.4.21.-	Others	lactotransferrin [Source:HGNC Symbol;Acc:HGNC:6720]	protein_coding	DOID:0050589(inflammatory_bowel_disease);DOID:10652(Alzheimer's_disease);DOID:10923(sickle_cell_anemia);DOID:11476(osteoporosis);DOID:114(heart_disease);DOID:1240(leukemia);DOID:1324(lung_cancer);DOID:13689(prostate_calculus);DOID:1508(candidiasis);DOID:162(cancer);DOID:216(dental_caries);DOID:2355(anemia);DOID:2723(dermatitis);DOID:289(endometriosis);DOID:3908(lung_non-small_cell_carcinoma);DOID…	R-HSA-1222491(Lactoferrin scavenges iron ions);R-HSA-1222641(Carboxymycobactin binds LTF:2xFe3+:2xCO3(2-));R-HSA-6798745(Exocytosis of tertiary granule lumen proteins);R-HSA-6798749(Exocytosis of specific granule lumen proteins);R-HSA-6810643(EPPIN protein complex binds bacteria);R-HSA-8951549(Carbocymycobactin binds Fe3+ from LTF:2xFe3+:2xCO3(2-));R-HSA-8951552(LTF:2xCO3(2-) dissociates from Car…	0	0	0	0	0.0116105	0	0	0	0	0	0	0	0	0	0	0	4	0	0	0	0	0	0	0
ENSG00000012232	chr8	28600469	28756561	+	EXTL3	2137	ENST00000522725;ENST00000696177;ENST00000696178;ENST00000519288;ENST00000520940;ENST00000696179;ENST00000696180;ENST00000220562;ENST00000696183;ENST00000696185;ENST00000696186;ENST00000521473;ENST00000696188;ENST00000523271	GO:0000287(magnesium ion binding);GO:0001888(glucuronyl-galactosyl-proteoglycan 4-alpha-N-acetylglucosaminyltransferase activity);GO:0005515(protein binding);GO:0005634(nucleus);GO:0005783(endoplasmic reticulum);GO:0005789(endoplasmic reticulum membrane);GO:0005794(Golgi apparatus);GO:0005886(plasma membrane);GO:0006486(protein glycosylation);GO:0015012(heparan sulfate proteoglycan biosynthetic p…	00534(Glycosaminoglycan biosynthesis - heparan sulfate / heparin);00534(Glycosaminoglycan biosynthesis - heparan sulfate / heparin)	K02370	EC:2.4.1.223,2.4.1.224	NA	exostosin like glycosyltransferase 3 [Source:HGNC Symbol;Acc:HGNC:3518]	protein_coding_CDS_not_defined;protein_coding;retained_intron	DOID:12798(mucopolysaccharidosis);DOID:162(cancer);DOID:206(hereditary_multiple_exostoses);DOID:657(adenoma)	R-HSA-1791144(Expression of EXTL3)	2.42034	2.35447	2.32142	2.7432	2.44996	2.5094	2.30237	2.47778	2.49914	2.48092	2.77928	2.65581	2809	2853	2656	2636	2803	2624	2247	2340	2622	2863	2718	3126
ENSG00000012504	chr12	100473708	100564413	+	NR1H4	9971	ENST00000548884;ENST00000392986	GO:0000122(negative regulation of transcription by RNA polymerase II);GO:0000785(chromatin);GO:0000791(euchromatin);GO:0000976(transcription cis-regulatory region binding);GO:0000977(RNA polymerase II transcription regulatory region sequence-specific DNA binding);GO:0000978(RNA polymerase II cis-regulatory region sequence-specific DNA binding);GO:0000981(DNA-binding transcription factor activity,…	04976(Bile secretion);04976(Bile secretion)	K08537	NA	THR-like	nuclear receptor subfamily 1 group H member 4 [Source:HGNC Symbol;Acc:HGNC:7967]	protein_coding	DOID:0070225(progressive_familial_intrahepatic_cholestasis_5);DOID:0080208(metabolic_dysfunction-associated_steatotic_liver_disease);DOID:0080547(metabolic_dysfunction-associated_steatohepatitis);DOID:10211(cholelithiasis);DOID:10762(portal_hypertension);DOID:10763(hypertension);DOID:10787(premature_menopause);DOID:11963(esophagitis);DOID:12236(primary_biliary_cholangitis);DOID:12351(alcoholic_he…	R-HSA-191972(27-hydroxycholesterol is 7alpha-hydroxylated);R-HSA-192051(CYP7A1 7-hydroxylates CHOL);R-HSA-192065(CYP7B1 7-hydroxylates 25OH-CHOL);R-HSA-194187(SLC10A2 transports bile salts and acids and Na+ from extracellular region to cytosol);R-HSA-1989746(Expression of CYP7A1);R-HSA-376419(Formation of NR-MED1 Coactivator Complex);R-HSA-382096(Formation of NR-NCOR Corepressor Complex);R-HSA-47…	0	0	0	0	0	0.0152579	0	0	0.017343	0	0	0	0	0	0	0	0	4	0	0	4	0	0	0
ENSG00000012660	chr6	53267398	53349179	-	ELOVL5	60481	ENST00000370918;ENST00000542638;ENST00000304434;ENST00000485336;ENST00000486973;ENST00000370913	GO:0005515(protein binding);GO:0005783(endoplasmic reticulum);GO:0005789(endoplasmic reticulum membrane);GO:0006629(lipid metabolic process);GO:0006631(fatty acid metabolic process);GO:0006633(fatty acid biosynthetic process);GO:0006636(unsaturated fatty acid biosynthetic process);GO:0009922(fatty acid elongase activity);GO:0016020(membrane);GO:0016740(transferase activity);GO:0019367(fatty acid …	00062(Fatty acid elongation);01040(Biosynthesis of unsaturated fatty acids);01040(Biosynthesis of unsaturated fatty acids)	K10244	EC:2.3.1.199	NA	ELOVL fatty acid elongase 5 [Source:HGNC Symbol;Acc:HGNC:21308]	protein_coding;protein_coding_CDS_not_defined	DOID:0050985(spinocerebellar_ataxia_type_38)	R-HSA-2046083(Elongation of arachidonyl-CoA to docosatetraenoyl-CoA);R-HSA-2046088(Elongation of stearidonoyl-CoA to eicosatetraenoyl-CoA);R-HSA-2046094(Elongation of gamma-lenolenoyl-CoA to dihomo-gamma-lenolenoyl-CoA);R-HSA-2046100(Elongation of eicosapentaenoyl-CoA to docosapentaenoyl-CoA);R-HSA-548800(ELOVL1,2,3,5 elongate AA-CoA and Mal-CoA to 3ODCT-CoA);R-HSA-9842815(PPARG binds ligands);R-…	38.7583	38.5537	38.2806	41.0122	38.5317	40.4	38.0954	37.701	36.8867	40.0906	39.9975	40.7086	10401	10804	10133	9105	10196	9760	8597	8232	8944	10695	9037	11078
ENSG00000012779	chr10	45374216	45446117	+	ALOX5	240	ENST00000374391;ENST00000481117	GO:0001676(long-chain fatty acid metabolic process);GO:0001937(negative regulation of endothelial cell proliferation);GO:0002232(leukocyte chemotaxis involved in inflammatory response);GO:0002523(leukocyte migration involved in inflammatory response);GO:0002540(leukotriene production involved in inflammatory response);GO:0004051(arachidonate 5-lipoxygenase activity);GO:0004052(arachidonate 12(S)-…	00590(Arachidonic acid metabolism);04148(Efferocytosis);04664(Fc epsilon RI signaling pathway);04726(Serotonergic synapse);04913(Ovarian steroidogenesis);05145(Toxoplasmosis);05145(Toxoplasmosis)	K00461	EC:1.13.11.34	NA	arachidonate 5-lipoxygenase [Source:HGNC Symbol;Acc:HGNC:435]	protein_coding;protein_coding_CDS_not_defined	DOID:0080821(exercise-induced_bronchoconstriction);DOID:10247(pleurisy);DOID:10459(common_cold);DOID:10652(Alzheimer's_disease);DOID:10762(portal_hypertension);DOID:10763(hypertension);DOID:11396(pulmonary_edema);DOID:1184(nephrotic_syndrome);DOID:1555(urticaria);DOID:162(cancer);DOID:1712(aortic_valve_stenosis);DOID:1793(pancreatic_cancer);DOID:1936(atherosclerosis);DOID:2043(hepatitis_B);DOID:2…	R-HSA-2161768(EXA4 is converted to EXC4 by LTC4S);R-HSA-2161907(ALOX5 oxidises 15R-HETE to 15epi-LXA4/B4);R-HSA-2161917(ALOX5 oxidises 15S-HpETE to LXA4/B4);R-HSA-265296(Arachidonate is oxidised to 5S-HpETE by ALOX5);R-HSA-266050(LTA4 is converted to LTC4 by LTC4S);R-HSA-266051(5S-HpETE is dehydrated to LTA4 by ALOX5);R-HSA-429016(ALOX5 is phosphorylated by MAPKAP2);R-HSA-6797293(Expression of IL…	0	0.0114863	0	0	0.0152073	0	0.0136018	0	0.0168776	0	0	0	0	4	0	0	4	0	3	0	5	0	0	0
ENSG00000012822	chr12	53708517	53727745	-	CALCOCO1	57658	ENST00000550804;ENST00000262059;ENST00000546443;ENST00000548263;ENST00000549935;ENST00000549613;ENST00000552282;ENST00000547988;ENST00000546619;ENST00000547949;ENST00000553154;ENST00000549784;ENST00000549173;ENST00000548177;ENST00000549349;ENST00000549688;ENST00000547885;ENST00000548431;ENST00000546774	GO:0000785(chromatin);GO:0000976(transcription cis-regulatory region binding);GO:0000978(RNA polymerase II cis-regulatory region sequence-specific DNA binding);GO:0003682(chromatin binding);GO:0003712(transcription coregulator activity);GO:0003713(transcription coactivator activity);GO:0005515(protein binding);GO:0005634(nucleus);GO:0005737(cytoplasm);GO:0005829(cytosol);GO:0007165(signal transdu…	NA	K25828	NA	NA	calcium binding and coiled-coil domain 1 [Source:HGNC Symbol;Acc:HGNC:29306]	protein_coding;retained_intron;protein_coding_CDS_not_defined	NA	NA	3.36389	3.17373	3.08957	3.59227	3.24526	3.59422	2.73463	2.86819	2.55269	3.09495	2.98655	2.88622	2113	2083	1915	1869	2010	2035	1447	1467	1452	1932	1580	1839
ENSG00000012963	chr14	93207241	93229215	+	UBR7	55148	ENST00000554232;ENST00000553674;ENST00000013070;ENST00000553857;ENST00000555329	GO:0003674(molecular_function);GO:0008150(biological_process);GO:0008270(zinc ion binding);GO:0016567(protein ubiquitination);GO:0016740(transferase activity);GO:0046872(metal ion binding);GO:0061630(ubiquitin protein ligase activity);GO:0061630(ubiquitin protein ligase activity)	NA	K11979	EC:2.3.2.27	NA	ubiquitin protein ligase E3 component n-recognin 7 [Source:HGNC Symbol;Acc:HGNC:20344]	protein_coding;nonsense_mediated_decay	NA	NA	22.1765	22.5948	22.267	20.0369	20.7169	20.398	18.3133	16.507	17.1643	18.7127	20.0144	20.9298	5475	5829	5425	4095	5045	4536	3802	3319	3831	4595	4161	5242
ENSG00000012983	chr14	50418501	50532619	-	MAP4K5	11183	ENST00000554990;ENST00000682126;ENST00000013125;ENST00000557390;ENST00000557124;ENST00000557210;ENST00000554066	GO:0000165(MAPK cascade);GO:0000166(nucleotide binding);GO:0004672(protein kinase activity);GO:0004674(protein serine/threonine kinase activity);GO:0005515(protein binding);GO:0005524(ATP binding);GO:0005737(cytoplasm);GO:0005829(cytosol);GO:0005886(plasma membrane);GO:0006468(protein phosphorylation);GO:0008349(MAP kinase kinase kinase kinase activity);GO:0016301(kinase activity);GO:0016310(phos…	NA	K08833	EC:2.7.11.1	NA	mitogen-activated protein kinase kinase kinase kinase 5 [Source:HGNC Symbol;Acc:HGNC:6867]	retained_intron;protein_coding;nonsense_mediated_decay	DOID:0060340(ciliopathy);DOID:1574(alcohol_use_disorder);DOID:9351(diabetes_mellitus)	NA	7.87589	7.86814	7.99523	7.49092	6.59172	7.09551	8.46266	8.40198	8.13262	6.7781	7.16454	6.72307	4203	4385	4211	3309	3470	3411	3798	3650	3921	3597	3221	3638
ENSG00000013016	chr2	31234152	31269451	+	EHD3	30845	ENST00000322054	GO:0000166(nucleotide binding);GO:0001881(receptor recycling);GO:0003676(nucleic acid binding);GO:0005509(calcium ion binding);GO:0005515(protein binding);GO:0005524(ATP binding);GO:0005525(GTP binding);GO:0005634(nucleus);GO:0005737(cytoplasm);GO:0005768(endosome);GO:0005769(early endosome);GO:0005829(cytosol);GO:0005886(plasma membrane);GO:0005925(focal adhesion);GO:0005929(cilium);GO:0006897(e…	04144(Endocytosis)	K12476	NA	NA	EH domain containing 3 [Source:HGNC Symbol;Acc:HGNC:3244]	protein_coding	NA	R-HSA-1011576(EHD proteins interact with Rabenosyn-5)	0.858005	0.748787	0.941018	1.30604	1.54503	1.5128	0.834251	0.713718	0.794685	1.04945	1.03183	1.25532	292	266	316	367	518	463	239	198	244	355	295	433
ENSG00000013275	chr19	39971165	39981764	+	PSMC4	5704	ENST00000157812;ENST00000593455;ENST00000455878;ENST00000601697;ENST00000596386;ENST00000601194	GO:0000166(nucleotide binding);GO:0000502(proteasome complex);GO:0001824(blastocyst development);GO:0005515(protein binding);GO:0005524(ATP binding);GO:0005634(nucleus);GO:0005654(nucleoplasm);GO:0005737(cytoplasm);GO:0005829(cytosol);GO:0006508(proteolysis);GO:0008540(proteasome regulatory particle, base subcomplex);GO:0016020(membrane);GO:0016887(ATP hydrolysis activity);GO:0022624(proteasome a…	03050(Proteasome);05010(Alzheimer disease);05012(Parkinson disease);05014(Amyotrophic lateral sclerosis);05016(Huntington disease);05017(Spinocerebellar ataxia);05020(Prion disease);05022(Pathways of neurodegeneration - multiple diseases);05169(Epstein-Barr virus infection);05169(Epstein-Barr virus infection)	K03063	NA	NA	proteasome 26S subunit, ATPase 4 [Source:HGNC Symbol;Acc:HGNC:9551]	protein_coding;retained_intron	DOID:14330(Parkinson's_disease);DOID:2476(hereditary_spastic_paraplegia);DOID:332(amyotrophic_lateral_sclerosis)	R-HSA-1168640(Ubiquitinated IkB is degraded);R-HSA-1234159(Proteasome proteolyzes ub-HIF-alpha);R-HSA-1236935(Proteasomal cleavage of substrate (26S proteasome catalyst));R-HSA-1236970(Proteasomal clevage of exogenous antigen (26S proteasome catalyst));R-HSA-1504193(Ubiquitinated DVL is degraded by the proteasome);R-HSA-174058(Degradation of multiubiquitinated Cdh1);R-HSA-174105(Degradation of mu…	31.8169	31.6769	30.192	31.4507	34.029	33.2419	31.2064	31.3211	30.7294	31.1205	30.2947	32.1679	5711	5940	5345	4670	6023	5372	4712	4575	4985	5554	4580	5856
ENSG00000013288	chr4	6575189	6623362	+	MAN2B2	23324	ENST00000285599;ENST00000505907;ENST00000504960;ENST00000510427	GO:0003824(catalytic activity);GO:0004559(alpha-mannosidase activity);GO:0005515(protein binding);GO:0005576(extracellular region);GO:0005764(lysosome);GO:0005975(carbohydrate metabolic process);GO:0006013(mannose metabolic process);GO:0008152(metabolic process);GO:0009313(oligosaccharide catabolic process);GO:0016787(hydrolase activity);GO:0016798(hydrolase activity, acting on glycosyl bonds);GO…	00511(Other glycan degradation);00511(Other glycan degradation)	K12312	EC:3.2.1.24	NA	mannosidase alpha class 2B member 2 [Source:HGNC Symbol;Acc:HGNC:29623]	protein_coding;protein_coding_CDS_not_defined	NA	R-HSA-6799581(MAN2B2 hydrolyses GlcNAc (Man)3 to GlcNAc:Man)	3.81878	3.75896	3.88148	4.23249	4.44895	4.03259	2.99382	3.21586	3.13935	3.89375	3.8563	3.9111	2388	2456	2395	2190	2743	2271	1575	1638	1774	2421	2031	2481
ENSG00000013297	chr3	170418868	170454733	+	CLDN11	5010	ENST00000064724;ENST00000486429;ENST00000643053	GO:0005198(structural molecule activity);GO:0005515(protein binding);GO:0005811(lipid droplet);GO:0005883(neurofilament);GO:0005886(plasma membrane);GO:0005923(bicellular tight junction);GO:0007155(cell adhesion);GO:0007283(spermatogenesis);GO:0008366(axon ensheathment);GO:0016020(membrane);GO:0016338(calcium-independent cell-cell adhesion via plasma membrane cell-adhesion molecules);GO:0030054(c…	04514(Cell adhesion molecules);04530(Tight junction);04670(Leukocyte transendothelial migration);05130(Pathogenic Escherichia coli infection);05160(Hepatitis C);05160(Hepatitis C)	K06087	NA	NA	claudin 11 [Source:HGNC Symbol;Acc:HGNC:8514]	protein_coding;retained_intron;protein_coding_CDS_not_defined	DOID:0060786(hypomyelinating_leukodystrophy);DOID:9588(encephalitis)	R-HSA-420019(Claudins create paired strands through homophilic and heterophilic cis and trans interactions)	0.690898	0.768058	0.679222	1.29297	1.58653	1.59977	0.426271	0.51595	0.544939	1.59862	1.52503	1.45	211	245	205	326	477	439	110	128	151	485	391	448
ENSG00000013306	chr17	44319625	44324870	-	SLC25A39	51629	ENST00000225308;ENST00000591006;ENST00000377095;ENST00000590194;ENST00000592372;ENST00000593166;ENST00000537904;ENST00000588767;ENST00000588315;ENST00000585695;ENST00000588049;ENST00000585636;ENST00000586633;ENST00000592857;ENST00000591151;ENST00000585523	GO:0005739(mitochondrion);GO:0005743(mitochondrial inner membrane);GO:0006783(heme biosynthetic process);GO:0016020(membrane);GO:0055085(transmembrane transport);GO:0160007(glutathione import into mitochondrion);GO:1990542(mitochondrial transmembrane transport);GO:1990542(mitochondrial transmembrane transport)	NA	K15119	NA	NA	solute carrier family 25 member 39 [Source:HGNC Symbol;Acc:HGNC:24279]	protein_coding;retained_intron;nonsense_mediated_decay	NA	NA	54.9512	58.4407	54.7772	51.5486	49.7732	49.658	50.5735	51.2434	53.451	47.9651	47.7754	48.797	13639	15149	13410	10585	12183	11097	10556	10351	11986	11834	9985	12282
ENSG00000013364	chr16	29820394	29848039	+	MVP	9961,50951	ENST00000563915;ENST00000395353;ENST00000566859;ENST00000357402;ENST00000563096;ENST00000566066;ENST00000565830;ENST00000570234;ENST00000566554;ENST00000569612;ENST00000570061;ENST00000568068	GO:0005515(protein binding);GO:0005576(extracellular region);GO:0005634(nucleus);GO:0005643(nuclear pore);GO:0005737(cytoplasm);GO:0005829(cytosol);GO:0005856(cytoskeleton);GO:0015031(protein transport);GO:0016020(membrane);GO:0019901(protein kinase binding);GO:0019903(protein phosphatase binding);GO:0031953(negative regulation of protein autophosphorylation);GO:0034774(secretory granule lumen);G…	NA	K17266	NA	NA	major vault protein [Source:HGNC Symbol;Acc:HGNC:7531]	protein_coding;nonsense_mediated_decay;retained_intron;protein_coding_CDS_not_defined	DOID:1240(leukemia);DOID:12603(acute_leukemia);DOID:1612(breast_cancer);DOID:162(cancer);DOID:3347(osteosarcoma);DOID:3905(lung_carcinoma);DOID:3908(lung_non-small_cell_carcinoma);DOID:9538(multiple_myeloma);DOID:988(mitral_valve_prolapse)	R-HSA-6798748(Exocytosis of secretory granule lumen proteins);R-HSA-6800434(Exocytosis of ficolin-rich granule lumen proteins)	20.7908	21.069	21.2987	18.2146	17.3889	19.0149	18.1772	18.2368	18.8725	15.9985	17.2328	17.5112	8989	9514	9083	6516	7414	7406	6610	6418	7373	6878	6275	7679
ENSG00000013374	chr7	151341772	151378449	+	NUB1	51667	ENST00000413040;ENST00000468404;ENST00000470229;ENST00000568733;ENST00000483358;ENST00000470316;ENST00000493588;ENST00000480907;ENST00000477666;ENST00000497987;ENST00000460712;ENST00000480714	GO:0005515(protein binding);GO:0005634(nucleus);GO:0005654(nucleoplasm);GO:0005730(nucleolus);GO:0005829(cytosol);GO:0006511(ubiquitin-dependent protein catabolic process);GO:0016567(protein ubiquitination);GO:0032436(positive regulation of proteasomal ubiquitin-dependent protein catabolic process);GO:0034341(response to interferon-gamma);GO:0034612(response to tumor necrosis factor);GO:2000058(r…	NA	NA	NA	NA	negative regulator of ubiquitin like proteins 1 [Source:HGNC Symbol;Acc:HGNC:17623]	protein_coding;nonsense_mediated_decay;retained_intron;protein_coding_CDS_not_defined	DOID:14791(Leber_congenital_amaurosis)	R-HSA-8956140(NEDD8 and UBD bind NUB1 and the 26S proteasome);R-HSA-8956184(26S- and NUB1-mediated degradation of NEDD8, UBD and their conjugates)	20.7886	21.3071	21.4679	23.7577	23.0458	24.3303	21.5608	22.3934	21.9643	21.9306	23.3374	24.2758	7816	8362	7961	7386	8541	8234	6815	6851	7459	8194	7383	9252
ENSG00000013375	chr6	83147324	83193914	-	PGM3	5238	ENST00000698599;ENST00000698600;ENST00000698602;ENST00000698603;ENST00000513973;ENST00000698604;ENST00000698605;ENST00000698524;ENST00000698606;ENST00000698607;ENST00000512866;ENST00000508748;ENST00000698609;ENST00000698610;ENST00000698611;ENST00000650640;ENST00000507554;ENST00000616566;ENST00000505470;ENST00000698614;ENST00000698526;ENST00000651425;ENST00000651698;ENST00000650642;ENST00000506587…	GO:0000287(magnesium ion binding);GO:0004610(phosphoacetylglucosamine mutase activity);GO:0005575(cellular_component);GO:0005829(cytosol);GO:0005975(carbohydrate metabolic process);GO:0006041(glucosamine metabolic process);GO:0006048(UDP-N-acetylglucosamine biosynthetic process);GO:0006487(protein N-linked glycosylation);GO:0006493(protein O-linked glycosylation);GO:0007283(spermatogenesis);GO:00…	00520(Amino sugar and nucleotide sugar metabolism);00520(Amino sugar and nucleotide sugar metabolism)	K01836	EC:5.4.2.3	NA	phosphoglucomutase 3 [Source:HGNC Symbol;Acc:HGNC:8907]	nonsense_mediated_decay;protein_coding;retained_intron	DOID:0111953(immunodeficiency_23);DOID:162(cancer);DOID:3307(teratoma);DOID:4362(cervical_cancer)	R-HSA-446185(Isomerization of GlcNAc6P to GlcNAc1P)	2.53743	2.57034	2.47677	2.44016	2.55382	2.39566	2.62123	2.32207	2.44914	2.4434	2.99605	2.72662	3937	4168	3795	3140	3911	3352	3425	2935	3436	3773	3921	4292
ENSG00000013392	chr6	83193357	83198935	+	RWDD2A	112611	ENST00000369724	GO:0005515(protein binding)	NA	NA	NA	NA	RWD domain containing 2A [Source:HGNC Symbol;Acc:HGNC:21385]	protein_coding	NA	NA	2.09066	2.31202	2.15997	1.87065	2.10407	2.50375	1.84454	1.69632	1.83763	1.83407	2.07204	2.0117	555	641	566	411	551	598	412	367	441	484	463	541
ENSG00000013441	chr2	200853009	200864662	-	CLK1	1195,10229,78989	ENST00000321356;ENST00000461981;ENST00000464454;ENST00000432425;ENST00000473565;ENST00000472679;ENST00000409769;ENST00000409403;ENST00000434813;ENST00000461326;ENST00000496205;ENST00000492793;ENST00000481641;ENST00000482590	GO:0000166(nucleotide binding);GO:0004672(protein kinase activity);GO:0004674(protein serine/threonine kinase activity);GO:0004712(protein serine/threonine/tyrosine kinase activity);GO:0004713(protein tyrosine kinase activity);GO:0004715(non-membrane spanning protein tyrosine kinase activity);GO:0005515(protein binding);GO:0005524(ATP binding);GO:0005634(nucleus);GO:0006468(protein phosphorylatio…	05134(Legionellosis);05134(Legionellosis)	K23561	EC:2.7.12.1	NA	CDC like kinase 1 [Source:HGNC Symbol;Acc:HGNC:2068]	protein_coding;retained_intron;nonsense_mediated_decay;protein_coding_CDS_not_defined	DOID:9909(hordeolum)	NA	18.6532	17.8029	18.3288	18.2392	19.5029	18.7903	21.7485	22.2132	22.5282	18.6965	17.9704	17.9068	6721	6701	6516	5440	6931	6097	6590	6516	7335	6698	5454	6544
ENSG00000013503	chr12	106357748	106510198	+	POLR3B	55703	ENST00000228347;ENST00000539066;ENST00000549569	GO:0000428(DNA-directed RNA polymerase complex);GO:0001056(RNA polymerase III activity);GO:0002376(immune system process);GO:0003677(DNA binding);GO:0003899(DNA-directed 5'-3' RNA polymerase activity);GO:0005634(nucleus);GO:0005654(nucleoplasm);GO:0005666(RNA polymerase III complex);GO:0005737(cytoplasm);GO:0005829(cytosol);GO:0006351(DNA-templated transcription);GO:0008270(zinc ion binding);GO:0…	03020(RNA polymerase);04623(Cytosolic DNA-sensing pathway);04623(Cytosolic DNA-sensing pathway)	K03021	EC:2.7.7.6	NA	RNA polymerase III subunit B [Source:HGNC Symbol;Acc:HGNC:30348]	protein_coding	DOID:0060786(hypomyelinating_leukodystrophy);DOID:0060797(hypomyelinating_leukodystrophy_8);DOID:10595(Charcot-Marie-Tooth_disease)	R-HSA-112054(RNA Polymerase III Abortive Initiation At Type 3 Open Promoters);R-HSA-112055(RNA Polymerase III Abortive Initiation At Type 1 Open Promoters);R-HSA-112149(RNA Polymerase III Abortive Initiation At Type 2 Open Promoters);R-HSA-112150(RNA Polymerase III Promoter Opening at Type 2 Promoters);R-HSA-112152(RNA Polymerase III Promoter Opening at Type 3 Promoters);R-HSA-112153(RNA Polymera…	3.82765	4.20571	4.57655	4.17742	3.90763	3.86574	4.73932	4.31367	4.43252	4.00058	3.84339	4.01924	1285	1474	1516	1160	1293	1168	1337	1179	1344	1336	1086	1368
ENSG00000013523	chr14	76781733	76826246	-	ANGEL1	23357	ENST00000554058;ENST00000556072;ENST00000251089;ENST00000557179;ENST00000555079;ENST00000556298;ENST00000554941	GO:0000175(3'-5'-exoribonuclease activity);GO:0003824(catalytic activity);GO:0005634(nucleus);GO:0005783(endoplasmic reticulum);GO:0005801(cis-Golgi network);GO:0005829(cytosol);GO:0008190(eukaryotic initiation factor 4E binding);GO:0019904(protein domain specific binding);GO:0048471(perinuclear region of cytoplasm);GO:0048471(perinuclear region of cytoplasm)	NA	K18729	NA	NA	angel homolog 1 [Source:HGNC Symbol;Acc:HGNC:19961]	nonsense_mediated_decay;protein_coding;protein_coding_CDS_not_defined	NA	NA	4.14127	4.28121	3.94308	5.10805	4.98927	4.54336	3.86134	3.88154	3.79488	3.94041	4.23662	4.07529	2274	2456	2137	2320	2702	2247	1784	1736	1885	2153	1960	2270
ENSG00000013561	chr5	141958328	141990292	+	RNF14	9604	ENST00000511961;ENST00000513019;ENST00000347642;ENST00000514620;ENST00000502341;ENST00000506938;ENST00000394520;ENST00000394514;ENST00000512565;ENST00000507163;ENST00000506004;ENST00000507291	GO:0000151(ubiquitin ligase complex);GO:0000209(protein polyubiquitination);GO:0003713(transcription coactivator activity);GO:0004842(ubiquitin-protein transferase activity);GO:0005515(protein binding);GO:0005634(nucleus);GO:0005654(nucleoplasm);GO:0005737(cytoplasm);GO:0005829(cytosol);GO:0006355(regulation of DNA-templated transcription);GO:0006357(regulation of transcription by RNA polymerase …	NA	K11971	EC:2.3.2.31	NA	ring finger protein 14 [Source:HGNC Symbol;Acc:HGNC:10058]	protein_coding;protein_coding_CDS_not_defined	DOID:10286(prostate_carcinoma);DOID:1520(colon_carcinoma);DOID:162(cancer)	R-HSA-983140(Transfer of Ub from E2 to substrate and release of E2);R-HSA-983147(Release of E3 from polyubiquitinated substrate);R-HSA-983156(Polyubiquitination of substrate);R-HSA-983157(Interaction of E3 with substrate and E2-Ub complex)	15.1443	13.5986	14.8056	15.7312	15.8159	14.9935	14.8769	15.6443	14.6117	14.2582	14.4663	15.0719	5320	4990	5129	4573	5478	4742	4396	4472	4638	4978	4280	5367
ENSG00000013563	X	154401236	154412112	-	DNASE1L1	1774	ENST00000369807;ENST00000369809;ENST00000393638;ENST00000369808;ENST00000014935;ENST00000309585;ENST00000497242;ENST00000424626;ENST00000432135	GO:0003677(DNA binding);GO:0003824(catalytic activity);GO:0004518(nuclease activity);GO:0004519(endonuclease activity);GO:0004530(deoxyribonuclease I activity);GO:0004536(deoxyribonuclease activity);GO:0005515(protein binding);GO:0005576(extracellular region);GO:0005634(nucleus);GO:0005783(endoplasmic reticulum);GO:0006259(DNA metabolic process);GO:0006308(DNA catabolic process);GO:0016787(hydrol…	NA	K11995	EC:3.1.21.-	NA	deoxyribonuclease 1 like 1 [Source:HGNC Symbol;Acc:HGNC:2957]	protein_coding;retained_intron	NA	R-HSA-6798749(Exocytosis of specific granule lumen proteins)	5.16945	5.29594	5.49317	6.40339	5.61609	6.27436	5.12515	4.99252	4.87462	5.30615	5.83103	5.9595	1506	1612	1579	1543	1614	1645	1257	1184	1285	1538	1432	1761
ENSG00000013573	chr12	31073860	31104791	+	DDX11	1663	ENST00000542129;ENST00000542838;ENST00000438391;ENST00000435753;ENST00000539049;ENST00000536265;ENST00000415475;ENST00000545668;ENST00000350437;ENST00000535158;ENST00000543756;ENST00000542244;ENST00000535317;ENST00000542242;ENST00000543026;ENST00000545717;ENST00000536580;ENST00000539673;ENST00000543511;ENST00000539699;ENST00000542661;ENST00000538740;ENST00000542777;ENST00000537136;ENST00000545115…	GO:0000166(nucleotide binding);GO:0000785(chromatin);GO:0000922(spindle pole);GO:0003676(nucleic acid binding);GO:0003677(DNA binding);GO:0003678(DNA helicase activity);GO:0003682(chromatin binding);GO:0003688(DNA replication origin binding);GO:0003690(double-stranded DNA binding);GO:0003697(single-stranded DNA binding);GO:0003723(RNA binding);GO:0003727(single-stranded RNA binding);GO:0004386(he…	04110(Cell cycle);04110(Cell cycle)	K11273	EC:5.6.2.7	NA	DEAD/H-box helicase 11 [Source:HGNC Symbol;Acc:HGNC:2736]	nonsense_mediated_decay;protein_coding;retained_intron;protein_coding_CDS_not_defined	DOID:0060535(Warsaw_breakage_syndrome)	R-HSA-1791116(Expression of DDX11)	13.4805	14.1797	13.4704	11.8407	12.1676	12.1317	10.7641	11.5468	11.8017	11.8123	12.3355	12.3735	7944	8728	7834	5775	7075	6443	5338	5544	6287	6926	6124	7397
ENSG00000013583	chr12	12974870	13000265	-	HEBP1	50865,4780	ENST00000014930;ENST00000647702;ENST00000540916;ENST00000535636;ENST00000536942	GO:0005576(extracellular region);GO:0005737(cytoplasm);GO:0007623(circadian rhythm);GO:0020037(heme binding);GO:0070062(extracellular exosome);GO:0070062(extracellular exosome)	NA	NA	NA	NA	heme binding protein 1 [Source:HGNC Symbol;Acc:HGNC:17176]	protein_coding;protein_coding_CDS_not_defined	NA	R-HSA-380073(Liganded Gi-activating GPCR acts as a GEF for Gi);R-HSA-444476(FPRL2 receptor binds a wide range of ligands);R-HSA-749454(The Ligand:GPCR:Gi complex dissociates);R-HSA-749456(Liganded Gi-activating GPCRs bind inactive heterotrimeric G-protein Gi)	7.08815	6.81268	6.7363	7.91805	7.58618	7.3793	6.35729	6.68663	6.69316	7.0225	7.49721	7.03207	1711	1718	1605	1581	1806	1605	1291	1313	1460	1685	1523	1722
ENSG00000013588	chr12	12890782	12913632	+	GPRC5A	9052	ENST00000713574;ENST00000537783;ENST00000014914;ENST00000542056;ENST00000534831;ENST00000648791;ENST00000540125	GO:0004930(G protein-coupled receptor activity);GO:0005515(protein binding);GO:0005730(nucleolus);GO:0005886(plasma membrane);GO:0007165(signal transduction);GO:0007175(negative regulation of epidermal growth factor-activated receptor activity);GO:0007186(G protein-coupled receptor signaling pathway);GO:0016020(membrane);GO:0030295(protein kinase activator activity);GO:0030659(cytoplasmic vesicle…	NA	K08468	NA	NA	G protein-coupled receptor class C group 5 member A [Source:HGNC Symbol;Acc:HGNC:9836]	protein_coding;retained_intron;protein_coding_CDS_not_defined	DOID:162(cancer);DOID:4766(embryoma)	NA	31.7893	32.9737	31.8211	26.8488	28.3497	26.4773	25.1484	25.1454	24.8836	25.5246	25.8634	26.4061	18880	20453	18641	13191	16604	14158	12560	12153	13354	15072	12935	15904
ENSG00000013619	X	150361422	150514178	+	MAMLD1	10046	ENST00000468306;ENST00000262858;ENST00000683453;ENST00000426613;ENST00000682253;ENST00000683696;ENST00000370401;ENST00000432680;ENST00000464149	GO:0003674(molecular_function);GO:0005634(nucleus);GO:0005654(nucleoplasm);GO:0005794(Golgi apparatus);GO:0005813(centrosome);GO:0006357(regulation of transcription by RNA polymerase II);GO:0008584(male gonad development);GO:0016604(nuclear body);GO:0016604(nuclear body)	NA	K19512	NA	NA	mastermind like domain containing 1 [Source:HGNC Symbol;Acc:HGNC:2568]	protein_coding_CDS_not_defined;protein_coding;retained_intron	DOID:10892(hypospadias);DOID:423(myopathy)	R-HSA-1912391(NICD1 is phosphorylated by CDK8);R-HSA-1912393(MAML in complex with NICD1 recruits CDK8);R-HSA-1912394(NICD1 in complex with RBPJ (CSL) recruits MAML);R-HSA-1912415(NOTCH3 gene transcription);R-HSA-1912416(NOTCH1 gene transcription);R-HSA-1980047(NOTCH1 stimulates HES1 transcription);R-HSA-1980065(NOTCH1 stimulates HEY transcription);R-HSA-1980067(NOTCH1 stimulates MYC transcription…	2.89596	3.28803	3.32146	2.82951	2.69404	2.93019	3.00874	3.47891	3.0097	2.79612	3.00847	3.12271	1361	1611	1538	1099	1249	1239	1189	1330	1277	1307	1190	1487
ENSG00000013725	chr11	60971680	61020377	+	CD6	923	ENST00000313421	GO:0001530(lipopolysaccharide binding);GO:0001771(immunological synapse formation);GO:0001772(immunological synapse);GO:0001934(positive regulation of protein phosphorylation);GO:0002250(adaptive immune response);GO:0002376(immune system process);GO:0002438(acute inflammatory response to antigenic stimulus);GO:0005515(protein binding);GO:0005576(extracellular region);GO:0005886(plasma membrane);G…	04514(Cell adhesion molecules)	K06456	NA	NA	CD6 molecule [Source:HGNC Symbol;Acc:HGNC:1691]	protein_coding	DOID:12894(Sjogren's_syndrome);DOID:225(syndrome);DOID:2377(multiple_sclerosis)	NA	0	0	0	0	0	0	0	0	0	0	0.00997324	0	0	0	0	0	0	0	0	0	0	0	4	0
ENSG00000013810	chr4	1712858	1745171	+	TACC3	10460	ENST00000652002;ENST00000458173;ENST00000651472;ENST00000612220;ENST00000484651;ENST00000313288;ENST00000467746;ENST00000493975;ENST00000652770;ENST00000651251;ENST00000650779;ENST00000651817;ENST00000466077;ENST00000470808;ENST00000404054;ENST00000484264	GO:0000226(microtubule cytoskeleton organization);GO:0000922(spindle pole);GO:0005515(protein binding);GO:0005737(cytoplasm);GO:0005813(centrosome);GO:0005819(spindle);GO:0005829(cytosol);GO:0005856(cytoskeleton);GO:0007049(cell cycle);GO:0007052(mitotic spindle organization);GO:0007091(metaphase/anaphase transition of mitotic cell cycle);GO:0008283(cell population proliferation);GO:0021987(cereb…	NA	K14283	NA	NA	transforming acidic coiled-coil containing protein 3 [Source:HGNC Symbol;Acc:HGNC:11524]	protein_coding_CDS_not_defined;protein_coding;retained_intron;nonsense_mediated_decay	NA	R-HSA-9017855(NICD3 binds to TACC3);R-HSA-9604675(NICD4 binds to TACC3)	22.4761	23.7199	22.9778	22.4493	22.0664	22.0009	22.3556	23.2614	22.4495	25.1988	25.0071	27.4915	13960	15389	14081	11537	13515	12308	11678	11758	12600	15563	13081	17318
ENSG00000014123	chr6	96521595	96555276	+	UFL1	23376	ENST00000461673;ENST00000369278	GO:0000077(DNA damage checkpoint signaling);GO:0001649(osteoblast differentiation);GO:0005515(protein binding);GO:0005634(nucleus);GO:0005694(chromosome);GO:0005737(cytoplasm);GO:0005741(mitochondrial outer membrane);GO:0005783(endoplasmic reticulum);GO:0005789(endoplasmic reticulum membrane);GO:0005829(cytosol);GO:0006281(DNA repair);GO:0006974(cellular response to DNA damage stimulus);GO:000828…	NA	K22755	EC:2.3.2.-	NA	UFM1 specific ligase 1 [Source:HGNC Symbol;Acc:HGNC:23039]	protein_coding_CDS_not_defined;protein_coding	NA	R-HSA-983140(Transfer of Ub from E2 to substrate and release of E2);R-HSA-983147(Release of E3 from polyubiquitinated substrate);R-HSA-983156(Polyubiquitination of substrate);R-HSA-983157(Interaction of E3 with substrate and E2-Ub complex)	10.5194	9.89487	10.4971	11.7635	11.2758	11.8002	11.1038	12.2952	10.6645	12.1288	13.4196	12.5143	3360	3301	3308	3109	3552	3394	2983	3196	3079	3851	3610	4054
ENSG00000014138	chr11	65261913	65305589	+	POLA2	23649	ENST00000525924;ENST00000527850;ENST00000706534;ENST00000706535;ENST00000706536;ENST00000706537;ENST00000706538;ENST00000527618;ENST00000706539;ENST00000265465;ENST00000706540;ENST00000532391;ENST00000706541;ENST00000533192;ENST00000706542	GO:0003674(molecular_function);GO:0003677(DNA binding);GO:0005515(protein binding);GO:0005634(nucleus);GO:0005654(nucleoplasm);GO:0005658(alpha DNA polymerase:primase complex);GO:0005829(cytosol);GO:0006260(DNA replication);GO:0006269(DNA replication, synthesis of RNA primer);GO:0006270(DNA replication initiation);GO:0006606(protein import into nucleus);GO:0006606(protein import into nucleus)	03030(DNA replication);03030(DNA replication)	K02321	NA	NA	DNA polymerase alpha 2, accessory subunit [Source:HGNC Symbol;Acc:HGNC:30073]	protein_coding;nonsense_mediated_decay;retained_intron	NA	R-HSA-113504(Detection of damage during initiation of DNA synthesis in S-phase);R-HSA-174425(The primase component of DNA polymerase:primase synthesizes a 6-10 nucleotide RNA primer on the G strand of the telomere);R-HSA-174427(The polymerase component of DNA polymerase alpha:primase synthesizes a 20-nucleotide primer on the G strand of the telomere);R-HSA-174452(RFC binding displaces Pol Alpha o…	2.96377	3.96123	3.26511	3.12066	3.44052	2.84908	2.86383	2.66106	2.68345	2.96682	3.138	2.17784	2509	3501	2726	2186	2874	2175	2041	1836	2054	2496	2238	1869
ENSG00000014164	chr8	143437659	143541447	-	ZC3H3	23144	ENST00000262577;ENST00000528401	GO:0003674(molecular_function);GO:0003677(DNA binding);GO:0005634(nucleus);GO:0005847(mRNA cleavage and polyadenylation specificity factor complex);GO:0031124(mRNA 3'-end processing);GO:0032927(positive regulation of activin receptor signaling pathway);GO:0046332(SMAD binding);GO:0046872(metal ion binding);GO:0051028(mRNA transport);GO:0070412(R-SMAD binding);GO:0070412(R-SMAD binding)	NA	NA	NA	NA	zinc finger CCCH-type containing 3 [Source:HGNC Symbol;Acc:HGNC:28972]	protein_coding	NA	NA	10.0467	10.1028	10.3331	9.80414	9.12674	9.30655	8.83527	9.38598	9.77845	8.69227	9.2213	10.2162	2631	2763	2669	2124	2357	2195	1946	2000	2314	2263	2033	2714
ENSG00000014216	chr11	65180566	65212006	+	CAPN1	823	ENST00000529133;ENST00000533820;ENST00000527739;ENST00000526966;ENST00000533129;ENST00000524773;ENST00000530442;ENST00000528739;ENST00000279247;ENST00000532285;ENST00000527469;ENST00000534373;ENST00000526954;ENST00000533909;ENST00000527323;ENST00000526468;ENST00000527897;ENST00000533079;ENST00000527887;ENST00000530495;ENST00000525013;ENST00000528165;ENST00000533704;ENST00000530567	GO:0001533(cornified envelope);GO:0004198(calcium-dependent cysteine-type endopeptidase activity);GO:0005509(calcium ion binding);GO:0005515(protein binding);GO:0005576(extracellular region);GO:0005737(cytoplasm);GO:0005739(mitochondrion);GO:0005764(lysosome);GO:0005829(cytosol);GO:0005886(plasma membrane);GO:0005925(focal adhesion);GO:0006508(proteolysis);GO:0008233(peptidase activity);GO:000823…	04141(Protein processing in endoplasmic reticulum);04210(Apoptosis);04217(Necroptosis);04218(Cellular senescence);05010(Alzheimer disease);05022(Pathways of neurodegeneration - multiple diseases);05131(Shigellosis);05131(Shigellosis)	K01367	EC:3.4.22.52	NA	calpain 1 [Source:HGNC Symbol;Acc:HGNC:1476]	protein_coding;retained_intron;protein_coding_CDS_not_defined;nonsense_mediated_decay	DOID:0110821(hereditary_spastic_paraplegia_76);DOID:10230(aortic_atherosclerosis);DOID:10283(prostate_cancer);DOID:10652(Alzheimer's_disease);DOID:11446(sciatic_neuropathy);DOID:11723(Duchenne_muscular_dystrophy);DOID:12365(malaria);DOID:14330(Parkinson's_disease);DOID:162(cancer);DOID:1686(glaucoma);DOID:1826(epilepsy);DOID:2355(anemia);DOID:2476(hereditary_spastic_paraplegia);DOID:3021(acute_ki…	R-HSA-2534260(E-cadherin degradation by caspase-3 and calpain-1);R-HSA-6800434(Exocytosis of ficolin-rich granule lumen proteins);R-HSA-8848658(CAPN:4xCa2+:CAPNS cleave cytoskeletal proteins);R-HSA-8863008(Calpain activation);R-HSA-8863012(Calpain cleaves p35 to p25);R-HSA-8868134(CAST binds Ca2+ bound calpain);R-HSA-8934819(Cytoplasmic proteases cleave Profilaggrin producing Filaggrin)	16.347	16.8895	17.1726	15.1868	15.9791	16.4218	14.5291	14.1163	14.9184	14.503	14.723	15.5145	8640	9326	8954	6643	8331	7816	6461	6074	7127	7623	6552	8318
ENSG00000014257	chr3	132317369	132368302	+	ACP3	55	ENST00000336375	GO:0003993(acid phosphatase activity);GO:0004725(protein tyrosine phosphatase activity);GO:0005515(protein binding);GO:0005576(extracellular region);GO:0005615(extracellular space);GO:0005634(nucleus);GO:0005737(cytoplasm);GO:0005764(lysosome);GO:0005765(lysosomal membrane);GO:0005771(multivesicular body);GO:0005829(cytosol);GO:0005886(plasma membrane);GO:0006144(purine nucleobase metabolic proce…	NA	K19283	EC:3.1.3.2,3.1.3.5	NA	acid phosphatase 3 [Source:HGNC Symbol;Acc:HGNC:125]	protein_coding	DOID:10283(prostate_cancer);DOID:10350(breast_cyst);DOID:1240(leukemia);DOID:14654(prostatitis);DOID:162(cancer)	R-HSA-6798739(Exocytosis of azurophil granule membrane proteins)	0	0	0	0	0	0	0	0	0	0	0.0212252	0	0	0	0	0	0	0	0	0	0	0	6	0
ENSG00000014641	chr2	63588609	63607197	+	MDH1	4190	ENST00000485781;ENST00000544381;ENST00000409908;ENST00000442225;ENST00000233114;ENST00000539945;ENST00000409476;ENST00000485155;ENST00000436321;ENST00000462944;ENST00000454035;ENST00000472098;ENST00000421012;ENST00000432309;ENST00000484538;ENST00000495083	GO:0003824(catalytic activity);GO:0004470(malic enzyme activity);GO:0005515(protein binding);GO:0005615(extracellular space);GO:0005737(cytoplasm);GO:0005813(centrosome);GO:0005829(cytosol);GO:0006094(gluconeogenesis);GO:0006099(tricarboxylic acid cycle);GO:0006107(oxaloacetate metabolic process);GO:0006108(malate metabolic process);GO:0006734(NADH metabolic process);GO:0006739(NADP metabolic pro…	00020(Citrate cycle (TCA cycle));00270(Cysteine and methionine metabolism);00620(Pyruvate metabolism);00630(Glyoxylate and dicarboxylate metabolism);04964(Proximal tubule bicarbonate reclamation);04964(Proximal tubule bicarbonate reclamation)	K00025	EC:1.1.1.37	NA	malate dehydrogenase 1 [Source:HGNC Symbol;Acc:HGNC:6970]	retained_intron;protein_coding;protein_coding_CDS_not_defined;nonsense_mediated_decay	DOID:0112222(developmental_and_epileptic_encephalopathy_88);DOID:10584(retinitis_pigmentosa);DOID:3612(retinitis);DOID:5419(schizophrenia)	R-HSA-9856871(MDH1 reduces OA)	26.6596	27.7334	27.5265	30.3396	31.2071	29.123	26.7367	26.2795	26.8595	28.2225	28.3049	28.9958	9364	10177	9540	8818	10811	9212	7901	7514	8528	9855	8374	10330
[truncated: 36,956 more rows]
